# Supplementary material for: Characterization of Duffy Binding Protein II-specific CD4+T cell responses in Plasmodium vivax patients
Source: Sci Rep. 2023 May 12;13:7741. doi: 10.1038/s41598-023-34903-4 (PMC10177721; doi:10.1038/s41598-023-34903-4)
Supplement: Supplementary file 2 — Supplementary Table S6. [file 41598_2023_34903_MOESM2_ESM.xlsx]

## Sheet: Sheet1
Supplementary Table S6. In silico prediction results of 492 putative PvDBPII-derived CD4+T cell epitopes against HLA-DRB1*12:02 and HLA-DQA1*01:01/DQB1*05:02.
allele	seq_num	start	end	length	method	peptide	percentile_rank	adjusted_rank	comblib_core	comblib_score	comblib_rank	comblib_adjusted_rank	smm_align_core	smm_align_ic50	smm_align_rank	smm_align_adjusted_rank	nn_align_core	nn_align_ic50	nn_align_rank	nn_align_adjusted_rank	netmhciipan_core	netmhciipan_ic50	netmhciipan_rank	netmhciipan_adjusted_rank	sturniolo_core	sturniolo_score	sturniolo_rank	sturniolo_adjusted_rank
HLA-DRB1*12:02	2	24	38	15	NetMHCIIpan	DITFRKLYLKRKLIY	0.29	0.29	-	-	-	-	-	-	-	-	-	-	-	-	KLYLKRKLI	116.53	0.29	0.29	-	-	-	-
HLA-DRB1*12:02	2	25	39	15	NetMHCIIpan	ITFRKLYLKRKLIYD	0.29	0.29	-	-	-	-	-	-	-	-	-	-	-	-	FRKLYLKRK	115.31	0.29	0.29	-	-	-	-
HLA-DRB1*12:02	2	26	40	15	NetMHCIIpan	TFRKLYLKRKLIYDA	0.34	0.34	-	-	-	-	-	-	-	-	-	-	-	-	KLYLKRKLI	125.87	0.34	0.34	-	-	-	-
HLA-DRB1*12:02	2	27	41	15	NetMHCIIpan	FRKLYLKRKLIYDAA	0.42	0.42	-	-	-	-	-	-	-	-	-	-	-	-	KLYLKRKLI	142.01	0.42	0.42	-	-	-	-
HLA-DRB1*12:02	2	23	37	15	NetMHCIIpan	RDITFRKLYLKRKLI	0.45	0.45	-	-	-	-	-	-	-	-	-	-	-	-	FRKLYLKRK	144.58	0.45	0.45	-	-	-	-
HLA-DRB1*12:02	2	28	42	15	NetMHCIIpan	RKLYLKRKLIYDAAV	0.85	0.85	-	-	-	-	-	-	-	-	-	-	-	-	LYLKRKLIY	190.74	0.85	0.85	-	-	-	-
HLA-DRB1*12:02	2	22	36	15	NetMHCIIpan	HRDITFRKLYLKRKL	1.1	1.1	-	-	-	-	-	-	-	-	-	-	-	-	FRKLYLKRK	212.83	1.1	1.1	-	-	-	-
HLA-DRB1*12:02	4	1	15	15	NetMHCIIpan	MMYSVKKRLKGNFIW	1.4	1.4	-	-	-	-	-	-	-	-	-	-	-	-	MYSVKKRLK	240.48	1.4	1.4	-	-	-	-
HLA-DRB1*12:02	2	21	35	15	NetMHCIIpan	FHRDITFRKLYLKRK	2.2	2.2	-	-	-	-	-	-	-	-	-	-	-	-	FRKLYLKRK	312.32	2.2	2.2	-	-	-	-
HLA-DRB1*12:02	2	29	43	15	NetMHCIIpan	KLYLKRKLIYDAAVE	2.2	2.2	-	-	-	-	-	-	-	-	-	-	-	-	LYLKRKLIY	310	2.2	2.2	-	-	-	-
HLA-DRB1*12:02	2	43	57	15	NetMHCIIpan	EGDLLLKLNNYRYNK	3.2	3.2	-	-	-	-	-	-	-	-	-	-	-	-	LLKLNNYRY	409.98	3.2	3.2	-	-	-	-
HLA-DRB1*12:02	4	2	16	15	NetMHCIIpan	MYSVKKRLKGNFIWI	3.3	3.3	-	-	-	-	-	-	-	-	-	-	-	-	KKRLKGNFI	418.21	3.3	3.3	-	-	-	-
HLA-DRB1*12:02	2	44	58	15	NetMHCIIpan	GDLLLKLNNYRYNKD	3.6	3.6	-	-	-	-	-	-	-	-	-	-	-	-	LLKLNNYRY	454.94	3.6	3.6	-	-	-	-
HLA-DRB1*12:02	2	20	34	15	NetMHCIIpan	NFHRDITFRKLYLKR	4	4	-	-	-	-	-	-	-	-	-	-	-	-	DITFRKLYL	487.76	4	4	-	-	-	-
HLA-DRB1*12:02	2	42	56	15	NetMHCIIpan	VEGDLLLKLNNYRYN	4.2	4.2	-	-	-	-	-	-	-	-	-	-	-	-	LLKLNNYRY	505.09	4.2	4.2	-	-	-	-
HLA-DRB1*12:02	2	45	59	15	NetMHCIIpan	DLLLKLNNYRYNKDF	4.3	4.3	-	-	-	-	-	-	-	-	-	-	-	-	LLKLNNYRY	510.57	4.3	4.3	-	-	-	-
HLA-DRB1*12:02	2	46	60	15	NetMHCIIpan	LLLKLNNYRYNKDFC	4.4	4.4	-	-	-	-	-	-	-	-	-	-	-	-	LLKLNNYRY	518.47	4.4	4.4	-	-	-	-
HLA-DQA1*01:01/DQB1*05:02	3	1	15	15	NetMHCIIpan	KDIRWSLGDFGDIIM	5.3	5.3	-	-	-	-	-	-	-	-	-	-	-	-	LGDFGDIIM	4622.4	5.3	5.3	-	-	-	-
HLA-DRB1*12:02	4	10	24	15	NetMHCIIpan	KGNFIWICKLNVAVN	5.4	5.4	-	-	-	-	-	-	-	-	-	-	-	-	FIWICKLNV	600.07	5.4	5.4	-	-	-	-
HLA-DQA1*01:01/DQB1*05:02	3	2	16	15	NetMHCIIpan	DIRWSLGDFGDIIMG	5.7	5.7	-	-	-	-	-	-	-	-	-	-	-	-	LGDFGDIIM	4780.33	5.7	5.7	-	-	-	-
HLA-DQA1*01:01/DQB1*05:02	4	30	44	15	NetMHCIIpan	YRWIREWGRDYVSEL	5.7	5.7	-	-	-	-	-	-	-	-	-	-	-	-	IREWGRDYV	4800.34	5.7	5.7	-	-	-	-
HLA-DQA1*01:01/DQB1*05:02	3	3	17	15	NetMHCIIpan	IRWSLGDFGDIIMGT	5.9	5.9	-	-	-	-	-	-	-	-	-	-	-	-	LGDFGDIIM	4847.47	5.9	5.9	-	-	-	-
HLA-DRB1*12:02	2	41	55	15	NetMHCIIpan	AVEGDLLLKLNNYRY	6.2	6.2	-	-	-	-	-	-	-	-	-	-	-	-	LLKLNNYRY	662.14	6.2	6.2	-	-	-	-
HLA-DRB1*12:02	4	9	23	15	NetMHCIIpan	LKGNFIWICKLNVAV	6.3	6.3	-	-	-	-	-	-	-	-	-	-	-	-	FIWICKLNV	672.58	6.3	6.3	-	-	-	-
HLA-DRB1*12:02	4	11	25	15	NetMHCIIpan	GNFIWICKLNVAVNI	6.4	6.4	-	-	-	-	-	-	-	-	-	-	-	-	FIWICKLNV	679.19	6.4	6.4	-	-	-	-
HLA-DRB1*12:02	2	19	33	15	NetMHCIIpan	TNFHRDITFRKLYLK	6.4	6.4	-	-	-	-	-	-	-	-	-	-	-	-	DITFRKLYL	679.3	6.4	6.4	-	-	-	-
HLA-DRB1*12:02	2	30	44	15	NetMHCIIpan	LYLKRKLIYDAAVEG	6.7	6.7	-	-	-	-	-	-	-	-	-	-	-	-	LKRKLIYDA	711.2	6.7	6.7	-	-	-	-
HLA-DRB1*12:02	4	8	22	15	NetMHCIIpan	RLKGNFIWICKLNVA	6.7	6.7	-	-	-	-	-	-	-	-	-	-	-	-	FIWICKLNV	707.76	6.7	6.7	-	-	-	-
HLA-DQA1*01:01/DQB1*05:02	1	4	18	15	NetMHCIIpan	SAIINHAFLQNTVMK	6.7	6.7	-	-	-	-	-	-	-	-	-	-	-	-	NHAFLQNTV	5104.82	6.7	6.7	-	-	-	-
HLA-DQA1*01:01/DQB1*05:02	4	31	45	15	NetMHCIIpan	RWIREWGRDYVSELP	6.9	6.9	-	-	-	-	-	-	-	-	-	-	-	-	IREWGRDYV	5206.74	6.9	6.9	-	-	-	-
HLA-DQA1*01:01/DQB1*05:02	1	3	17	15	NetMHCIIpan	SSAIINHAFLQNTVM	6.9	6.9	-	-	-	-	-	-	-	-	-	-	-	-	NHAFLQNTV	5184.36	6.9	6.9	-	-	-	-
HLA-DQA1*01:01/DQB1*05:02	1	5	19	15	NetMHCIIpan	AIINHAFLQNTVMKN	7.2	7.2	-	-	-	-	-	-	-	-	-	-	-	-	NHAFLQNTV	5289.3	7.2	7.2	-	-	-	-
HLA-DRB1*12:02	4	3	17	15	NetMHCIIpan	YSVKKRLKGNFIWIC	7.3	7.3	-	-	-	-	-	-	-	-	-	-	-	-	KKRLKGNFI	744.74	7.3	7.3	-	-	-	-
HLA-DQA1*01:01/DQB1*05:02	4	29	43	15	NetMHCIIpan	IYRWIREWGRDYVSE	8	8	-	-	-	-	-	-	-	-	-	-	-	-	WIREWGRDY	5617.62	8	8	-	-	-	-
HLA-DQA1*01:01/DQB1*05:02	3	4	18	15	NetMHCIIpan	RWSLGDFGDIIMGTD	8	8	-	-	-	-	-	-	-	-	-	-	-	-	LGDFGDIIM	5603.05	8	8	-	-	-	-
HLA-DQA1*01:01/DQB1*05:02	4	32	46	15	NetMHCIIpan	WIREWGRDYVSELPT	8.3	8.3	-	-	-	-	-	-	-	-	-	-	-	-	IREWGRDYV	5688.88	8.3	8.3	-	-	-	-
HLA-DRB1*12:02	4	12	26	15	NetMHCIIpan	NFIWICKLNVAVNIE	8.5	8.5	-	-	-	-	-	-	-	-	-	-	-	-	FIWICKLNV	833.41	8.5	8.5	-	-	-	-
HLA-DQA1*01:01/DQB1*05:02	4	28	42	15	NetMHCIIpan	QIYRWIREWGRDYVS	8.5	8.5	-	-	-	-	-	-	-	-	-	-	-	-	WIREWGRDY	5748.03	8.5	8.5	-	-	-	-
HLA-DQA1*01:01/DQB1*05:02	2	33	47	15	NetMHCIIpan	KRKLIYDAAVEGDLL	8.8	8.8	-	-	-	-	-	-	-	-	-	-	-	-	KLIYDAAVE	5855.5	8.8	8.8	-	-	-	-
HLA-DQA1*01:01/DQB1*05:02	2	34	48	15	NetMHCIIpan	RKLIYDAAVEGDLLL	8.8	8.8	-	-	-	-	-	-	-	-	-	-	-	-	IYDAAVEGD	5859.87	8.8	8.8	-	-	-	-
HLA-DRB1*12:02	4	7	21	15	NetMHCIIpan	KRLKGNFIWICKLNV	8.9	8.9	-	-	-	-	-	-	-	-	-	-	-	-	FIWICKLNV	860.77	8.9	8.9	-	-	-	-
HLA-DQA1*01:01/DQB1*05:02	2	32	46	15	NetMHCIIpan	LKRKLIYDAAVEGDL	9.1	9.1	-	-	-	-	-	-	-	-	-	-	-	-	KLIYDAAVE	5934.78	9.1	9.1	-	-	-	-
HLA-DQA1*01:01/DQB1*05:02	4	27	41	15	NetMHCIIpan	PQIYRWIREWGRDYV	9.1	9.1	-	-	-	-	-	-	-	-	-	-	-	-	WIREWGRDY	5934.26	9.1	9.1	-	-	-	-
HLA-DQA1*01:01/DQB1*05:02	6	1	15	15	NetMHCIIpan	ELDEFNEVAFENEIN	9.2	9.2	-	-	-	-	-	-	-	-	-	-	-	-	FNEVAFENE	5953.3	9.2	9.2	-	-	-	-
HLA-DQA1*01:01/DQB1*05:02	1	2	16	15	NetMHCIIpan	ISSAIINHAFLQNTV	9.3	9.3	-	-	-	-	-	-	-	-	-	-	-	-	NHAFLQNTV	5983.26	9.3	9.3	-	-	-	-
HLA-DQA1*01:01/DQB1*05:02	1	6	20	15	NetMHCIIpan	IINHAFLQNTVMKNC	11	11	-	-	-	-	-	-	-	-	-	-	-	-	NHAFLQNTV	6310.81	11	11	-	-	-	-
HLA-DQA1*01:01/DQB1*05:02	6	2	16	15	NetMHCIIpan	LDEFNEVAFENEINK	11	11	-	-	-	-	-	-	-	-	-	-	-	-	FNEVAFENE	6275.61	11	11	-	-	-	-
HLA-DRB1*12:02	4	27	41	15	NetMHCIIpan	PQIYRWIREWGRDYV	11	11	-	-	-	-	-	-	-	-	-	-	-	-	YRWIREWGR	1016.05	11	11	-	-	-	-
HLA-DRB1*12:02	4	28	42	15	NetMHCIIpan	QIYRWIREWGRDYVS	11	11	-	-	-	-	-	-	-	-	-	-	-	-	YRWIREWGR	983.64	11	11	-	-	-	-
HLA-DRB1*12:02	4	4	18	15	NetMHCIIpan	SVKKRLKGNFIWICK	11	11	-	-	-	-	-	-	-	-	-	-	-	-	KKRLKGNFI	979.99	11	11	-	-	-	-
HLA-DRB1*12:02	2	18	32	15	NetMHCIIpan	DTNFHRDITFRKLYL	12	12	-	-	-	-	-	-	-	-	-	-	-	-	DITFRKLYL	1090.15	12	12	-	-	-	-
HLA-DRB1*12:02	4	5	19	15	NetMHCIIpan	VKKRLKGNFIWICKL	12	12	-	-	-	-	-	-	-	-	-	-	-	-	KKRLKGNFI	1048.01	12	12	-	-	-	-
HLA-DQA1*01:01/DQB1*05:02	2	31	45	15	NetMHCIIpan	YLKRKLIYDAAVEGD	12	12	-	-	-	-	-	-	-	-	-	-	-	-	KLIYDAAVE	6776.41	12	12	-	-	-	-
HLA-DQA1*01:01/DQB1*05:02	4	33	47	15	NetMHCIIpan	IREWGRDYVSELPTE	13	13	-	-	-	-	-	-	-	-	-	-	-	-	WGRDYVSEL	6913.34	13	13	-	-	-	-
HLA-DQA1*01:01/DQB1*05:02	2	30	44	15	NetMHCIIpan	LYLKRKLIYDAAVEG	13	13	-	-	-	-	-	-	-	-	-	-	-	-	KLIYDAAVE	7029.5	13	13	-	-	-	-
HLA-DQA1*01:01/DQB1*05:02	3	5	19	15	NetMHCIIpan	WSLGDFGDIIMGTDM	13	13	-	-	-	-	-	-	-	-	-	-	-	-	LGDFGDIIM	6999.07	13	13	-	-	-	-
HLA-DRB1*12:02	4	26	40	15	NetMHCIIpan	EPQIYRWIREWGRDY	14	14	-	-	-	-	-	-	-	-	-	-	-	-	YRWIREWGR	1286.13	14	14	-	-	-	-
HLA-DRB1*12:02	4	13	27	15	NetMHCIIpan	FIWICKLNVAVNIEP	14	14	-	-	-	-	-	-	-	-	-	-	-	-	ICKLNVAVN	1241.01	14	14	-	-	-	-
HLA-DRB1*12:02	4	29	43	15	NetMHCIIpan	IYRWIREWGRDYVSE	14	14	-	-	-	-	-	-	-	-	-	-	-	-	YRWIREWGR	1247.97	14	14	-	-	-	-
HLA-DQA1*01:01/DQB1*05:02	2	35	49	15	NetMHCIIpan	KLIYDAAVEGDLLLK	15	15	-	-	-	-	-	-	-	-	-	-	-	-	IYDAAVEGD	7451	15	15	-	-	-	-
HLA-DQA1*01:01/DQB1*05:02	6	3	17	15	NetMHCIIpan	DEFNEVAFENEINKR	16	16	-	-	-	-	-	-	-	-	-	-	-	-	EVAFENEIN	7590.47	16	16	-	-	-	-
HLA-DQA1*01:01/DQB1*05:02	4	26	40	15	NetMHCIIpan	EPQIYRWIREWGRDY	16	16	-	-	-	-	-	-	-	-	-	-	-	-	WIREWGRDY	7616.38	16	16	-	-	-	-
HLA-DQA1*01:01/DQB1*05:02	2	29	43	15	NetMHCIIpan	KLYLKRKLIYDAAVE	16	16	-	-	-	-	-	-	-	-	-	-	-	-	KLIYDAAVE	7580.29	16	16	-	-	-	-
HLA-DQA1*01:01/DQB1*05:02	4	9	23	15	NetMHCIIpan	LKGNFIWICKLNVAV	16	16	-	-	-	-	-	-	-	-	-	-	-	-	IWICKLNVA	7754.08	16	16	-	-	-	-
HLA-DQA1*01:01/DQB1*05:02	4	8	22	15	NetMHCIIpan	RLKGNFIWICKLNVA	16	16	-	-	-	-	-	-	-	-	-	-	-	-	GNFIWICKL	7557.77	16	16	-	-	-	-
HLA-DRB1*12:02	4	6	20	15	NetMHCIIpan	KKRLKGNFIWICKLN	17	17	-	-	-	-	-	-	-	-	-	-	-	-	LKGNFIWIC	1512.5	17	17	-	-	-	-
HLA-DQA1*01:01/DQB1*05:02	4	7	21	15	NetMHCIIpan	KRLKGNFIWICKLNV	17	17	-	-	-	-	-	-	-	-	-	-	-	-	LKGNFIWIC	7833.85	17	17	-	-	-	-
HLA-DRB1*12:02	4	24	38	15	NetMHCIIpan	NIEPQIYRWIREWGR	17	17	-	-	-	-	-	-	-	-	-	-	-	-	YRWIREWGR	1517.63	17	17	-	-	-	-
HLA-DRB1*12:02	4	25	39	15	NetMHCIIpan	IEPQIYRWIREWGRD	18	18	-	-	-	-	-	-	-	-	-	-	-	-	YRWIREWGR	1641.43	18	18	-	-	-	-
HLA-DRB1*12:02	5	33	47	15	NetMHCIIpan	LSNKFISVKNAEKVQ	18	18	-	-	-	-	-	-	-	-	-	-	-	-	FISVKNAEK	1632.7	18	18	-	-	-	-
HLA-DQA1*01:01/DQB1*05:02	3	6	20	15	NetMHCIIpan	SLGDFGDIIMGTDME	18	18	-	-	-	-	-	-	-	-	-	-	-	-	LGDFGDIIM	8089.68	18	18	-	-	-	-
HLA-DQA1*01:01/DQB1*05:02	1	1	15	15	NetMHCIIpan	TISSAIINHAFLQNT	18	18	-	-	-	-	-	-	-	-	-	-	-	-	ISSAIINHA	8183.26	18	18	-	-	-	-
HLA-DRB1*12:02	5	32	46	15	NetMHCIIpan	VLSNKFISVKNAEKV	18	18	-	-	-	-	-	-	-	-	-	-	-	-	FISVKNAEK	1620.79	18	18	-	-	-	-
HLA-DQA1*01:01/DQB1*05:02	1	7	21	15	NetMHCIIpan	INHAFLQNTVMKNCN	19	19	-	-	-	-	-	-	-	-	-	-	-	-	NHAFLQNTV	8264.14	19	19	-	-	-	-
HLA-DRB1*12:02	5	27	41	15	NetMHCIIpan	KNQWDVLSNKFISVK	19	19	-	-	-	-	-	-	-	-	-	-	-	-	WDVLSNKFI	1698.8	19	19	-	-	-	-
HLA-DRB1*12:02	2	1	15	15	NetMHCIIpan	RRYQLCMKELTNLVN	19	19	-	-	-	-	-	-	-	-	-	-	-	-	YQLCMKELT	1690.06	19	19	-	-	-	-
HLA-DQA1*01:01/DQB1*05:02	6	18	32	15	NetMHCIIpan	DGAYIELCVCSVEEA	20	20	-	-	-	-	-	-	-	-	-	-	-	-	ELCVCSVEE	8668.21	20	20	-	-	-	-
HLA-DQA1*01:01/DQB1*05:02	4	11	25	15	NetMHCIIpan	GNFIWICKLNVAVNI	20	20	-	-	-	-	-	-	-	-	-	-	-	-	IWICKLNVA	8668.4	20	20	-	-	-	-
HLA-DQA1*01:01/DQB1*05:02	4	10	24	15	NetMHCIIpan	KGNFIWICKLNVAVN	20	20	-	-	-	-	-	-	-	-	-	-	-	-	IWICKLNVA	8693.67	20	20	-	-	-	-
HLA-DRB1*12:02	5	34	48	15	NetMHCIIpan	SNKFISVKNAEKVQT	20	20	-	-	-	-	-	-	-	-	-	-	-	-	FISVKNAEK	1798.89	20	20	-	-	-	-
HLA-DQA1*01:01/DQB1*05:02	6	4	18	15	NetMHCIIpan	EFNEVAFENEINKRD	21	21	-	-	-	-	-	-	-	-	-	-	-	-	EVAFENEIN	8754.26	21	21	-	-	-	-
HLA-DQA1*01:01/DQB1*05:02	4	6	20	15	NetMHCIIpan	KKRLKGNFIWICKLN	21	21	-	-	-	-	-	-	-	-	-	-	-	-	LKGNFIWIC	8762.04	21	21	-	-	-	-
HLA-DQA1*01:01/DQB1*05:02	6	16	30	15	NetMHCIIpan	KRDGAYIELCVCSVE	21	21	-	-	-	-	-	-	-	-	-	-	-	-	DGAYIELCV	8758.05	21	21	-	-	-	-
HLA-DRB1*12:02	5	35	49	15	NetMHCIIpan	NKFISVKNAEKVQTA	21	21	-	-	-	-	-	-	-	-	-	-	-	-	FISVKNAEK	1875.83	21	21	-	-	-	-
HLA-DRB1*12:02	5	28	42	15	NetMHCIIpan	NQWDVLSNKFISVKN	21	21	-	-	-	-	-	-	-	-	-	-	-	-	WDVLSNKFI	1928.21	21	21	-	-	-	-
HLA-DRB1*12:02	5	29	43	15	NetMHCIIpan	QWDVLSNKFISVKNA	21	21	-	-	-	-	-	-	-	-	-	-	-	-	DVLSNKFIS	1886.85	21	21	-	-	-	-
HLA-DQA1*01:01/DQB1*05:02	6	17	31	15	NetMHCIIpan	RDGAYIELCVCSVEE	21	21	-	-	-	-	-	-	-	-	-	-	-	-	DGAYIELCV	8859.75	21	21	-	-	-	-
HLA-DQA1*01:01/DQB1*05:02	4	34	48	15	NetMHCIIpan	REWGRDYVSELPTEV	21	21	-	-	-	-	-	-	-	-	-	-	-	-	WGRDYVSEL	8863.97	21	21	-	-	-	-
HLA-DRB1*12:02	2	31	45	15	NetMHCIIpan	YLKRKLIYDAAVEGD	21	21	-	-	-	-	-	-	-	-	-	-	-	-	LKRKLIYDA	1935.33	21	21	-	-	-	-
HLA-DQA1*01:01/DQB1*05:02	4	25	39	15	NetMHCIIpan	IEPQIYRWIREWGRD	22	22	-	-	-	-	-	-	-	-	-	-	-	-	PQIYRWIRE	9022.66	22	22	-	-	-	-
HLA-DRB1*12:02	5	26	40	15	NetMHCIIpan	KKNQWDVLSNKFISV	22	22	-	-	-	-	-	-	-	-	-	-	-	-	WDVLSNKFI	1983.2	22	22	-	-	-	-
HLA-DQA1*01:01/DQB1*05:02	2	36	50	15	NetMHCIIpan	LIYDAAVEGDLLLKL	22	22	-	-	-	-	-	-	-	-	-	-	-	-	IYDAAVEGD	8963.6	22	22	-	-	-	-
HLA-DQA1*01:01/DQB1*05:02	4	24	38	15	NetMHCIIpan	NIEPQIYRWIREWGR	22	22	-	-	-	-	-	-	-	-	-	-	-	-	PQIYRWIRE	8985.64	22	22	-	-	-	-
HLA-DQA1*01:01/DQB1*05:02	6	15	29	15	NetMHCIIpan	NKRDGAYIELCVCSV	22	22	-	-	-	-	-	-	-	-	-	-	-	-	DGAYIELCV	9045.04	22	22	-	-	-	-
HLA-DRB1*12:02	4	30	44	15	NetMHCIIpan	YRWIREWGRDYVSEL	22	22	-	-	-	-	-	-	-	-	-	-	-	-	WIREWGRDY	1967.36	22	22	-	-	-	-
HLA-DRB1*12:02	2	40	54	15	NetMHCIIpan	AAVEGDLLLKLNNYR	23	23	-	-	-	-	-	-	-	-	-	-	-	-	GDLLLKLNN	2045.04	23	23	-	-	-	-
HLA-DRB1*12:02	5	31	45	15	NetMHCIIpan	DVLSNKFISVKNAEK	24	24	-	-	-	-	-	-	-	-	-	-	-	-	FISVKNAEK	2239.27	24	24	-	-	-	-
HLA-DQA1*01:01/DQB1*05:02	6	19	33	15	NetMHCIIpan	GAYIELCVCSVEEAK	24	24	-	-	-	-	-	-	-	-	-	-	-	-	LCVCSVEEA	9567.18	24	24	-	-	-	-
HLA-DRB1*12:02	5	36	50	15	NetMHCIIpan	KFISVKNAEKVQTAG	24	24	-	-	-	-	-	-	-	-	-	-	-	-	FISVKNAEK	2263.73	24	24	-	-	-	-
HLA-DRB1*12:02	2	2	16	15	NetMHCIIpan	RYQLCMKELTNLVNN	24	24	-	-	-	-	-	-	-	-	-	-	-	-	YQLCMKELT	2263.02	24	24	-	-	-	-
HLA-DRB1*12:02	2	17	31	15	NetMHCIIpan	TDTNFHRDITFRKLY	24	24	-	-	-	-	-	-	-	-	-	-	-	-	FHRDITFRK	2221.01	24	24	-	-	-	-
HLA-DQA1*01:01/DQB1*05:02	4	5	19	15	NetMHCIIpan	VKKRLKGNFIWICKL	24	24	-	-	-	-	-	-	-	-	-	-	-	-	LKGNFIWIC	9467.5	24	24	-	-	-	-
HLA-DQA1*01:01/DQB1*05:02	3	7	21	15	NetMHCIIpan	LGDFGDIIMGTDMEG	25	25	-	-	-	-	-	-	-	-	-	-	-	-	IIMGTDMEG	9632.1	25	25	-	-	-	-
HLA-DQA1*01:01/DQB1*05:02	4	12	26	15	NetMHCIIpan	NFIWICKLNVAVNIE	25	25	-	-	-	-	-	-	-	-	-	-	-	-	IWICKLNVA	9618.25	25	25	-	-	-	-
HLA-DQA1*01:01/DQB1*05:02	4	23	37	15	NetMHCIIpan	VNIEPQIYRWIREWG	25	25	-	-	-	-	-	-	-	-	-	-	-	-	PQIYRWIRE	9784.09	25	25	-	-	-	-
HLA-DRB1*12:02	5	30	44	15	NetMHCIIpan	WDVLSNKFISVKNAE	25	25	-	-	-	-	-	-	-	-	-	-	-	-	DVLSNKFIS	2281.58	25	25	-	-	-	-
HLA-DQA1*01:01/DQB1*05:02	6	20	34	15	NetMHCIIpan	AYIELCVCSVEEAKK	26	26	-	-	-	-	-	-	-	-	-	-	-	-	LCVCSVEEA	9981.58	26	26	-	-	-	-
HLA-DQA1*01:01/DQB1*05:02	3	10	24	15	NetMHCIIpan	FGDIIMGTDMEGIGY	26	26	-	-	-	-	-	-	-	-	-	-	-	-	IIMGTDMEG	9858.47	26	26	-	-	-	-
HLA-DQA1*01:01/DQB1*05:02	3	8	22	15	NetMHCIIpan	GDFGDIIMGTDMEGI	26	26	-	-	-	-	-	-	-	-	-	-	-	-	IIMGTDMEG	9814.2	26	26	-	-	-	-
HLA-DQA1*01:01/DQB1*05:02	6	14	28	15	NetMHCIIpan	INKRDGAYIELCVCS	26	26	-	-	-	-	-	-	-	-	-	-	-	-	DGAYIELCV	9858.37	26	26	-	-	-	-
HLA-DQA1*01:01/DQB1*05:02	2	46	60	15	NetMHCIIpan	LLLKLNNYRYNKDFC	26	26	-	-	-	-	-	-	-	-	-	-	-	-	LNNYRYNKD	9853.99	26	26	-	-	-	-
HLA-DRB1*12:02	4	23	37	15	NetMHCIIpan	VNIEPQIYRWIREWG	26	26	-	-	-	-	-	-	-	-	-	-	-	-	IEPQIYRWI	2406.49	26	26	-	-	-	-
HLA-DRB1*12:02	1	5	19	15	NetMHCIIpan	AIINHAFLQNTVMKN	27	27	-	-	-	-	-	-	-	-	-	-	-	-	IINHAFLQN	2541.61	27	27	-	-	-	-
HLA-DRB1*12:02	4	22	36	15	NetMHCIIpan	AVNIEPQIYRWIREW	27	27	-	-	-	-	-	-	-	-	-	-	-	-	IEPQIYRWI	2517.17	27	27	-	-	-	-
HLA-DQA1*01:01/DQB1*05:02	2	45	59	15	NetMHCIIpan	DLLLKLNNYRYNKDF	27	27	-	-	-	-	-	-	-	-	-	-	-	-	LNNYRYNKD	9997.36	27	27	-	-	-	-
HLA-DQA1*01:01/DQB1*05:02	4	16	30	15	NetMHCIIpan	ICKLNVAVNIEPQIY	27	27	-	-	-	-	-	-	-	-	-	-	-	-	NVAVNIEPQ	10013.8	27	27	-	-	-	-
HLA-DQA1*01:01/DQB1*05:02	2	18	32	15	NetMHCIIpan	DTNFHRDITFRKLYL	28	28	-	-	-	-	-	-	-	-	-	-	-	-	DITFRKLYL	10388.6	28	28	-	-	-	-
HLA-DQA1*01:01/DQB1*05:02	6	13	27	15	NetMHCIIpan	EINKRDGAYIELCVC	28	28	-	-	-	-	-	-	-	-	-	-	-	-	DGAYIELCV	10234.6	28	28	-	-	-	-
HLA-DQA1*01:01/DQB1*05:02	2	28	42	15	NetMHCIIpan	RKLYLKRKLIYDAAV	28	28	-	-	-	-	-	-	-	-	-	-	-	-	RKLIYDAAV	10346	28	28	-	-	-	-
HLA-DQA1*01:01/DQB1*05:02	2	19	33	15	NetMHCIIpan	TNFHRDITFRKLYLK	28	28	-	-	-	-	-	-	-	-	-	-	-	-	DITFRKLYL	10251.5	28	28	-	-	-	-
HLA-DQA1*01:01/DQB1*05:02	3	9	23	15	NetMHCIIpan	DFGDIIMGTDMEGIG	29	29	-	-	-	-	-	-	-	-	-	-	-	-	IIMGTDMEG	10498.8	29	29	-	-	-	-
HLA-DQA1*01:01/DQB1*05:02	4	35	49	15	NetMHCIIpan	EWGRDYVSELPTEVQ	29	29	-	-	-	-	-	-	-	-	-	-	-	-	WGRDYVSEL	10570.2	29	29	-	-	-	-
HLA-DRB1*12:02	1	11	25	15	NetMHCIIpan	FLQNTVMKNCNYKRK	29	29	-	-	-	-	-	-	-	-	-	-	-	-	NTVMKNCNY	2745	29	29	-	-	-	-
HLA-DRB1*12:02	1	2	16	15	NetMHCIIpan	ISSAIINHAFLQNTV	29	29	-	-	-	-	-	-	-	-	-	-	-	-	IINHAFLQN	2726.26	29	29	-	-	-	-
HLA-DRB1*12:02	1	4	18	15	NetMHCIIpan	SAIINHAFLQNTVMK	29	29	-	-	-	-	-	-	-	-	-	-	-	-	IINHAFLQN	2700.1	29	29	-	-	-	-
HLA-DRB1*12:02	1	10	24	15	NetMHCIIpan	AFLQNTVMKNCNYKR	30	30	-	-	-	-	-	-	-	-	-	-	-	-	NTVMKNCNY	2785.87	30	30	-	-	-	-
HLA-DQA1*01:01/DQB1*05:02	4	17	31	15	NetMHCIIpan	CKLNVAVNIEPQIYR	30	30	-	-	-	-	-	-	-	-	-	-	-	-	NVAVNIEPQ	10599.5	30	30	-	-	-	-
HLA-DQA1*01:01/DQB1*05:02	4	13	27	15	NetMHCIIpan	FIWICKLNVAVNIEP	30	30	-	-	-	-	-	-	-	-	-	-	-	-	IWICKLNVA	10584	30	30	-	-	-	-
HLA-DQA1*01:01/DQB1*05:02	6	5	19	15	NetMHCIIpan	FNEVAFENEINKRDG	30	30	-	-	-	-	-	-	-	-	-	-	-	-	EVAFENEIN	10637.2	30	30	-	-	-	-
HLA-DRB1*12:02	4	20	34	15	NetMHCIIpan	NVAVNIEPQIYRWIR	30	30	-	-	-	-	-	-	-	-	-	-	-	-	IEPQIYRWI	2845.42	30	30	-	-	-	-
HLA-DRB1*12:02	1	13	27	15	NetMHCIIpan	QNTVMKNCNYKRKRR	30	30	-	-	-	-	-	-	-	-	-	-	-	-	VMKNCNYKR	2853.5	30	30	-	-	-	-
HLA-DRB1*12:02	1	1	15	15	NetMHCIIpan	TISSAIINHAFLQNT	30	30	-	-	-	-	-	-	-	-	-	-	-	-	ISSAIINHA	2810.45	30	30	-	-	-	-
HLA-DRB1*12:02	4	21	35	15	NetMHCIIpan	VAVNIEPQIYRWIRE	30	30	-	-	-	-	-	-	-	-	-	-	-	-	IEPQIYRWI	2768.32	30	30	-	-	-	-
HLA-DRB1*12:02	1	6	20	15	NetMHCIIpan	IINHAFLQNTVMKNC	31	31	-	-	-	-	-	-	-	-	-	-	-	-	FLQNTVMKN	2931.71	31	31	-	-	-	-
HLA-DRB1*12:02	4	14	28	15	NetMHCIIpan	IWICKLNVAVNIEPQ	31	31	-	-	-	-	-	-	-	-	-	-	-	-	ICKLNVAVN	2907.17	31	31	-	-	-	-
HLA-DQA1*01:01/DQB1*05:02	4	18	32	15	NetMHCIIpan	KLNVAVNIEPQIYRW	31	31	-	-	-	-	-	-	-	-	-	-	-	-	NVAVNIEPQ	10748.4	31	31	-	-	-	-
HLA-DQA1*01:01/DQB1*05:02	1	8	22	15	NetMHCIIpan	NHAFLQNTVMKNCNY	31	31	-	-	-	-	-	-	-	-	-	-	-	-	NHAFLQNTV	10821.5	31	31	-	-	-	-
HLA-DRB1*12:02	1	14	28	15	NetMHCIIpan	NTVMKNCNYKRKRRE	31	31	-	-	-	-	-	-	-	-	-	-	-	-	VMKNCNYKR	2920.75	31	31	-	-	-	-
HLA-DRB1*12:02	5	25	39	15	NetMHCIIpan	RKKNQWDVLSNKFIS	31	31	-	-	-	-	-	-	-	-	-	-	-	-	WDVLSNKFI	2858.38	31	31	-	-	-	-
HLA-DRB1*12:02	1	3	17	15	NetMHCIIpan	SSAIINHAFLQNTVM	31	31	-	-	-	-	-	-	-	-	-	-	-	-	IINHAFLQN	2885.48	31	31	-	-	-	-
HLA-DRB1*12:02	1	15	29	15	NetMHCIIpan	TVMKNCNYKRKRRER	31	31	-	-	-	-	-	-	-	-	-	-	-	-	CNYKRKRRE	2860.52	31	31	-	-	-	-
HLA-DQA1*01:01/DQB1*05:02	5	46	60	15	NetMHCIIpan	VQTAGIVTPYDILKQ	31	31	-	-	-	-	-	-	-	-	-	-	-	-	VTPYDILKQ	10941.1	31	31	-	-	-	-
HLA-DQA1*01:01/DQB1*05:02	4	15	29	15	NetMHCIIpan	WICKLNVAVNIEPQI	31	31	-	-	-	-	-	-	-	-	-	-	-	-	NVAVNIEPQ	10886.7	31	31	-	-	-	-
HLA-DQA1*01:01/DQB1*05:02	6	21	35	15	NetMHCIIpan	YIELCVCSVEEAKKN	31	31	-	-	-	-	-	-	-	-	-	-	-	-	LCVCSVEEA	10836.9	31	31	-	-	-	-
HLA-DQA1*01:01/DQB1*05:02	4	22	36	15	NetMHCIIpan	AVNIEPQIYRWIREW	32	32	-	-	-	-	-	-	-	-	-	-	-	-	PQIYRWIRE	10984.6	32	32	-	-	-	-
HLA-DRB1*12:02	5	16	30	15	NetMHCIIpan	CKSYDQWITRKKNQW	32	32	-	-	-	-	-	-	-	-	-	-	-	-	YDQWITRKK	3058.76	32	32	-	-	-	-
HLA-DQA1*01:01/DQB1*05:02	2	37	51	15	NetMHCIIpan	IYDAAVEGDLLLKLN	32	32	-	-	-	-	-	-	-	-	-	-	-	-	AAVEGDLLL	11041.5	32	32	-	-	-	-
HLA-DQA1*01:01/DQB1*05:02	3	44	58	15	NetMHCIIpan	QRRKQWWNESKAQIW	32	32	-	-	-	-	-	-	-	-	-	-	-	-	KQWWNESKA	10997.2	32	32	-	-	-	-
HLA-DRB1*12:02	1	9	23	15	NetMHCIIpan	HAFLQNTVMKNCNYK	33	33	-	-	-	-	-	-	-	-	-	-	-	-	FLQNTVMKN	3091.8	33	33	-	-	-	-
HLA-DRB1*12:02	5	17	31	15	NetMHCIIpan	KSYDQWITRKKNQWD	33	33	-	-	-	-	-	-	-	-	-	-	-	-	YDQWITRKK	3102.96	33	33	-	-	-	-
HLA-DRB1*12:02	1	12	26	15	NetMHCIIpan	LQNTVMKNCNYKRKR	33	33	-	-	-	-	-	-	-	-	-	-	-	-	NTVMKNCNY	3104.84	33	33	-	-	-	-
HLA-DQA1*01:01/DQB1*05:02	6	12	26	15	NetMHCIIpan	NEINKRDGAYIELCV	33	33	-	-	-	-	-	-	-	-	-	-	-	-	DGAYIELCV	11298.5	33	33	-	-	-	-
HLA-DQA1*01:01/DQB1*05:02	2	20	34	15	NetMHCIIpan	NFHRDITFRKLYLKR	33	33	-	-	-	-	-	-	-	-	-	-	-	-	DITFRKLYL	11266.8	33	33	-	-	-	-
HLA-DRB1*12:02	5	18	32	15	NetMHCIIpan	SYDQWITRKKNQWDV	33	33	-	-	-	-	-	-	-	-	-	-	-	-	WITRKKNQW	3139.47	33	33	-	-	-	-
HLA-DRB1*12:02	5	19	33	15	NetMHCIIpan	YDQWITRKKNQWDVL	33	33	-	-	-	-	-	-	-	-	-	-	-	-	WITRKKNQW	3094.78	33	33	-	-	-	-
HLA-DRB1*12:02	2	3	17	15	NetMHCIIpan	YQLCMKELTNLVNNT	33	33	-	-	-	-	-	-	-	-	-	-	-	-	MKELTNLVN	3107.6	33	33	-	-	-	-
HLA-DQA1*01:01/DQB1*05:02	4	14	28	15	NetMHCIIpan	IWICKLNVAVNIEPQ	34	34	-	-	-	-	-	-	-	-	-	-	-	-	CKLNVAVNI	11393.4	34	34	-	-	-	-
HLA-DQA1*01:01/DQB1*05:02	3	45	59	15	NetMHCIIpan	RRKQWWNESKAQIWT	34	34	-	-	-	-	-	-	-	-	-	-	-	-	KQWWNESKA	11358.6	34	34	-	-	-	-
HLA-DQA1*01:01/DQB1*05:02	2	17	31	15	NetMHCIIpan	TDTNFHRDITFRKLY	34	34	-	-	-	-	-	-	-	-	-	-	-	-	TNFHRDITF	11445.8	34	34	-	-	-	-
HLA-DQA1*01:01/DQB1*05:02	3	11	25	15	NetMHCIIpan	GDIIMGTDMEGIGYS	35	35	-	-	-	-	-	-	-	-	-	-	-	-	IIMGTDMEG	11619.5	35	35	-	-	-	-
HLA-DQA1*01:01/DQB1*05:02	2	44	58	15	NetMHCIIpan	GDLLLKLNNYRYNKD	35	35	-	-	-	-	-	-	-	-	-	-	-	-	LNNYRYNKD	11518.9	35	35	-	-	-	-
HLA-DQA1*01:01/DQB1*05:02	4	19	33	15	NetMHCIIpan	LNVAVNIEPQIYRWI	35	35	-	-	-	-	-	-	-	-	-	-	-	-	NVAVNIEPQ	11531.3	35	35	-	-	-	-
HLA-DRB1*12:02	1	8	22	15	NetMHCIIpan	NHAFLQNTVMKNCNY	35	35	-	-	-	-	-	-	-	-	-	-	-	-	FLQNTVMKN	3364.61	35	35	-	-	-	-
HLA-DQA1*01:01/DQB1*05:02	5	24	38	15	NetMHCIIpan	TRKKNQWDVLSNKFI	35	35	-	-	-	-	-	-	-	-	-	-	-	-	KNQWDVLSN	11544.9	35	35	-	-	-	-
HLA-DQA1*01:01/DQB1*05:02	5	26	40	15	NetMHCIIpan	KKNQWDVLSNKFISV	36	36	-	-	-	-	-	-	-	-	-	-	-	-	KNQWDVLSN	11745.5	36	36	-	-	-	-
HLA-DRB1*12:02	4	19	33	15	NetMHCIIpan	LNVAVNIEPQIYRWI	36	36	-	-	-	-	-	-	-	-	-	-	-	-	IEPQIYRWI	3474.26	36	36	-	-	-	-
HLA-DRB1*12:02	2	16	30	15	NetMHCIIpan	NTDTNFHRDITFRKL	36	36	-	-	-	-	-	-	-	-	-	-	-	-	FHRDITFRK	3476.96	36	36	-	-	-	-
HLA-DQA1*01:01/DQB1*05:02	5	25	39	15	NetMHCIIpan	RKKNQWDVLSNKFIS	36	36	-	-	-	-	-	-	-	-	-	-	-	-	KNQWDVLSN	11841.7	36	36	-	-	-	-
HLA-DQA1*01:01/DQB1*05:02	2	21	35	15	NetMHCIIpan	FHRDITFRKLYLKRK	37	37	-	-	-	-	-	-	-	-	-	-	-	-	DITFRKLYL	11959.7	37	37	-	-	-	-
HLA-DRB1*12:02	5	37	51	15	NetMHCIIpan	FISVKNAEKVQTAGI	37	37	-	-	-	-	-	-	-	-	-	-	-	-	VKNAEKVQT	3529.38	37	37	-	-	-	-
HLA-DRB1*12:02	1	7	21	15	NetMHCIIpan	INHAFLQNTVMKNCN	37	37	-	-	-	-	-	-	-	-	-	-	-	-	FLQNTVMKN	3521.37	37	37	-	-	-	-
HLA-DQA1*01:01/DQB1*05:02	2	24	38	15	NetMHCIIpan	DITFRKLYLKRKLIY	38	38	-	-	-	-	-	-	-	-	-	-	-	-	RKLYLKRKL	12233.7	38	38	-	-	-	-
HLA-DQA1*01:01/DQB1*05:02	5	45	59	15	NetMHCIIpan	KVQTAGIVTPYDILK	38	38	-	-	-	-	-	-	-	-	-	-	-	-	TAGIVTPYD	12149	38	38	-	-	-	-
HLA-DRB1*12:02	2	32	46	15	NetMHCIIpan	LKRKLIYDAAVEGDL	38	38	-	-	-	-	-	-	-	-	-	-	-	-	KRKLIYDAA	3690.87	38	38	-	-	-	-
HLA-DQA1*01:01/DQB1*05:02	2	23	37	15	NetMHCIIpan	RDITFRKLYLKRKLI	38	38	-	-	-	-	-	-	-	-	-	-	-	-	DITFRKLYL	12184.2	38	38	-	-	-	-
HLA-DQA1*01:01/DQB1*05:02	2	27	41	15	NetMHCIIpan	FRKLYLKRKLIYDAA	39	39	-	-	-	-	-	-	-	-	-	-	-	-	LKRKLIYDA	12506.9	39	39	-	-	-	-
HLA-DQA1*01:01/DQB1*05:02	2	22	36	15	NetMHCIIpan	HRDITFRKLYLKRKL	39	39	-	-	-	-	-	-	-	-	-	-	-	-	DITFRKLYL	12335.7	39	39	-	-	-	-
HLA-DQA1*01:01/DQB1*05:02	5	23	37	15	NetMHCIIpan	ITRKKNQWDVLSNKF	39	39	-	-	-	-	-	-	-	-	-	-	-	-	KNQWDVLSN	12331.3	39	39	-	-	-	-
HLA-DQA1*01:01/DQB1*05:02	4	4	18	15	NetMHCIIpan	SVKKRLKGNFIWICK	39	39	-	-	-	-	-	-	-	-	-	-	-	-	LKGNFIWIC	12382.9	39	39	-	-	-	-
HLA-DRB1*12:02	1	16	30	15	NetMHCIIpan	VMKNCNYKRKRRERD	39	39	-	-	-	-	-	-	-	-	-	-	-	-	CNYKRKRRE	3733.16	39	39	-	-	-	-
HLA-DQA1*01:01/DQB1*05:02	2	41	55	15	NetMHCIIpan	AVEGDLLLKLNNYRY	40	40	-	-	-	-	-	-	-	-	-	-	-	-	DLLLKLNNY	12630.2	40	40	-	-	-	-
HLA-DQA1*01:01/DQB1*05:02	2	16	30	15	NetMHCIIpan	NTDTNFHRDITFRKL	40	40	-	-	-	-	-	-	-	-	-	-	-	-	TNFHRDITF	12559.1	40	40	-	-	-	-
HLA-DQA1*01:01/DQB1*05:02	3	46	60	15	NetMHCIIpan	RKQWWNESKAQIWTA	40	40	-	-	-	-	-	-	-	-	-	-	-	-	WNESKAQIW	12705.2	40	40	-	-	-	-
HLA-DRB1*12:02	4	31	45	15	NetMHCIIpan	RWIREWGRDYVSELP	40	40	-	-	-	-	-	-	-	-	-	-	-	-	WIREWGRDY	3872.97	40	40	-	-	-	-
HLA-DRB1*12:02	5	24	38	15	NetMHCIIpan	TRKKNQWDVLSNKFI	40	40	-	-	-	-	-	-	-	-	-	-	-	-	WDVLSNKFI	3894.15	40	40	-	-	-	-
HLA-DRB1*12:02	5	15	29	15	NetMHCIIpan	ACKSYDQWITRKKNQ	41	41	-	-	-	-	-	-	-	-	-	-	-	-	YDQWITRKK	3992.49	41	41	-	-	-	-
HLA-DRB1*12:02	2	39	53	15	NetMHCIIpan	DAAVEGDLLLKLNNY	41	41	-	-	-	-	-	-	-	-	-	-	-	-	GDLLLKLNN	3997.63	41	41	-	-	-	-
HLA-DQA1*01:01/DQB1*05:02	5	44	58	15	NetMHCIIpan	EKVQTAGIVTPYDIL	41	41	-	-	-	-	-	-	-	-	-	-	-	-	TAGIVTPYD	12808.3	41	41	-	-	-	-
HLA-DQA1*01:01/DQB1*05:02	3	29	43	15	NetMHCIIpan	ENNLRSIFGTDEKAQ	41	41	-	-	-	-	-	-	-	-	-	-	-	-	LRSIFGTDE	12846.6	41	41	-	-	-	-
HLA-DQA1*01:01/DQB1*05:02	3	30	44	15	NetMHCIIpan	NNLRSIFGTDEKAQQ	41	41	-	-	-	-	-	-	-	-	-	-	-	-	LRSIFGTDE	12908.8	41	41	-	-	-	-
HLA-DQA1*01:01/DQB1*05:02	3	43	57	15	NetMHCIIpan	QQRRKQWWNESKAQI	41	41	-	-	-	-	-	-	-	-	-	-	-	-	KQWWNESKA	12778.1	41	41	-	-	-	-
HLA-DQA1*01:01/DQB1*05:02	4	21	35	15	NetMHCIIpan	VAVNIEPQIYRWIRE	41	41	-	-	-	-	-	-	-	-	-	-	-	-	PQIYRWIRE	12780.4	41	41	-	-	-	-
HLA-DQA1*01:01/DQB1*05:02	2	39	53	15	NetMHCIIpan	DAAVEGDLLLKLNNY	42	42	-	-	-	-	-	-	-	-	-	-	-	-	VEGDLLLKL	13128.6	42	42	-	-	-	-
HLA-DQA1*01:01/DQB1*05:02	3	12	26	15	NetMHCIIpan	DIIMGTDMEGIGYSK	42	42	-	-	-	-	-	-	-	-	-	-	-	-	IIMGTDMEG	13074.5	42	42	-	-	-	-
HLA-DQA1*01:01/DQB1*05:02	2	42	56	15	NetMHCIIpan	VEGDLLLKLNNYRYN	42	42	-	-	-	-	-	-	-	-	-	-	-	-	LLKLNNYRY	13093	42	42	-	-	-	-
HLA-DQA1*01:01/DQB1*05:02	4	36	50	15	NetMHCIIpan	WGRDYVSELPTEVQK	42	42	-	-	-	-	-	-	-	-	-	-	-	-	GRDYVSELP	13111.9	42	42	-	-	-	-
HLA-DRB1*12:02	4	15	29	15	NetMHCIIpan	WICKLNVAVNIEPQI	42	42	-	-	-	-	-	-	-	-	-	-	-	-	ICKLNVAVN	4124.12	42	42	-	-	-	-
HLA-DQA1*01:01/DQB1*05:02	2	43	57	15	NetMHCIIpan	EGDLLLKLNNYRYNK	43	43	-	-	-	-	-	-	-	-	-	-	-	-	LLKLNNYRY	13261.4	43	43	-	-	-	-
HLA-DRB1*12:02	3	22	36	15	NetMHCIIpan	IGYSKVVENNLRSIF	43	43	-	-	-	-	-	-	-	-	-	-	-	-	YSKVVENNL	4257.19	43	43	-	-	-	-
HLA-DQA1*01:01/DQB1*05:02	2	25	39	15	NetMHCIIpan	ITFRKLYLKRKLIYD	43	43	-	-	-	-	-	-	-	-	-	-	-	-	FRKLYLKRK	13173.2	43	43	-	-	-	-
HLA-DQA1*01:01/DQB1*05:02	5	27	41	15	NetMHCIIpan	KNQWDVLSNKFISVK	43	43	-	-	-	-	-	-	-	-	-	-	-	-	VLSNKFISV	13213.3	43	43	-	-	-	-
HLA-DQA1*01:01/DQB1*05:02	4	20	34	15	NetMHCIIpan	NVAVNIEPQIYRWIR	43	43	-	-	-	-	-	-	-	-	-	-	-	-	AVNIEPQIY	13320.8	43	43	-	-	-	-
HLA-DQA1*01:01/DQB1*05:02	5	29	43	15	NetMHCIIpan	QWDVLSNKFISVKNA	43	43	-	-	-	-	-	-	-	-	-	-	-	-	VLSNKFISV	13208.7	43	43	-	-	-	-
HLA-DQA1*01:01/DQB1*05:02	2	1	15	15	NetMHCIIpan	RRYQLCMKELTNLVN	43	43	-	-	-	-	-	-	-	-	-	-	-	-	YQLCMKELT	13262.1	43	43	-	-	-	-
HLA-DQA1*01:01/DQB1*05:02	2	26	40	15	NetMHCIIpan	TFRKLYLKRKLIYDA	43	43	-	-	-	-	-	-	-	-	-	-	-	-	FRKLYLKRK	13209.9	43	43	-	-	-	-
HLA-DQA1*01:01/DQB1*05:02	3	28	42	15	NetMHCIIpan	VENNLRSIFGTDEKA	43	43	-	-	-	-	-	-	-	-	-	-	-	-	LRSIFGTDE	13186	43	43	-	-	-	-
HLA-DRB1*12:02	3	24	38	15	NetMHCIIpan	YSKVVENNLRSIFGT	43	43	-	-	-	-	-	-	-	-	-	-	-	-	VENNLRSIF	4331.62	43	43	-	-	-	-
HLA-DQA1*01:01/DQB1*05:02	2	40	54	15	NetMHCIIpan	AAVEGDLLLKLNNYR	44	44	-	-	-	-	-	-	-	-	-	-	-	-	VEGDLLLKL	13340	44	44	-	-	-	-
HLA-DRB1*12:02	3	23	37	15	NetMHCIIpan	GYSKVVENNLRSIFG	44	44	-	-	-	-	-	-	-	-	-	-	-	-	VENNLRSIF	4466.98	44	44	-	-	-	-
HLA-DRB1*12:02	4	18	32	15	NetMHCIIpan	KLNVAVNIEPQIYRW	44	44	-	-	-	-	-	-	-	-	-	-	-	-	AVNIEPQIY	4351.68	44	44	-	-	-	-
HLA-DQA1*01:01/DQB1*05:02	2	38	52	15	NetMHCIIpan	YDAAVEGDLLLKLNN	44	44	-	-	-	-	-	-	-	-	-	-	-	-	AAVEGDLLL	13497.8	44	44	-	-	-	-
HLA-DQA1*01:01/DQB1*05:02	6	22	36	15	NetMHCIIpan	IELCVCSVEEAKKNT	45	45	-	-	-	-	-	-	-	-	-	-	-	-	LCVCSVEEA	13712.6	45	45	-	-	-	-
HLA-DRB1*12:02	1	17	31	15	NetMHCIIpan	MKNCNYKRKRRERDW	45	45	-	-	-	-	-	-	-	-	-	-	-	-	CNYKRKRRE	4520.46	45	45	-	-	-	-
HLA-DRB1*12:02	5	14	28	15	NetMHCIIpan	NACKSYDQWITRKKN	45	45	-	-	-	-	-	-	-	-	-	-	-	-	YDQWITRKK	4510.3	45	45	-	-	-	-
HLA-DQA1*01:01/DQB1*05:02	3	31	45	15	NetMHCIIpan	NLRSIFGTDEKAQQR	45	45	-	-	-	-	-	-	-	-	-	-	-	-	LRSIFGTDE	13597.6	45	45	-	-	-	-
HLA-DRB1*12:02	2	4	18	15	NetMHCIIpan	QLCMKELTNLVNNTD	45	45	-	-	-	-	-	-	-	-	-	-	-	-	MKELTNLVN	4578.25	45	45	-	-	-	-
HLA-DQA1*01:01/DQB1*05:02	5	13	27	15	NetMHCIIpan	QNACKSYDQWITRKK	45	45	-	-	-	-	-	-	-	-	-	-	-	-	CKSYDQWIT	13635.9	45	45	-	-	-	-
HLA-DQA1*01:01/DQB1*05:02	5	30	44	15	NetMHCIIpan	WDVLSNKFISVKNAE	45	45	-	-	-	-	-	-	-	-	-	-	-	-	VLSNKFISV	13722.1	45	45	-	-	-	-
HLA-DQA1*01:01/DQB1*05:02	5	22	36	15	NetMHCIIpan	WITRKKNQWDVLSNK	45	45	-	-	-	-	-	-	-	-	-	-	-	-	KKNQWDVLS	13680.4	45	45	-	-	-	-
HLA-DRB1*12:02	5	21	35	15	NetMHCIIpan	QWITRKKNQWDVLSN	46	46	-	-	-	-	-	-	-	-	-	-	-	-	WITRKKNQW	4691.43	46	46	-	-	-	-
HLA-DQA1*01:01/DQB1*05:02	5	32	46	15	NetMHCIIpan	VLSNKFISVKNAEKV	46	46	-	-	-	-	-	-	-	-	-	-	-	-	NKFISVKNA	13969.2	46	46	-	-	-	-
HLA-DQA1*01:01/DQB1*05:02	5	12	26	15	NetMHCIIpan	CQNACKSYDQWITRK	47	47	-	-	-	-	-	-	-	-	-	-	-	-	CKSYDQWIT	14133.3	47	47	-	-	-	-
HLA-DRB1*12:02	5	20	34	15	NetMHCIIpan	DQWITRKKNQWDVLS	47	47	-	-	-	-	-	-	-	-	-	-	-	-	WITRKKNQW	4824.71	47	47	-	-	-	-
HLA-DQA1*01:01/DQB1*05:02	5	31	45	15	NetMHCIIpan	DVLSNKFISVKNAEK	47	47	-	-	-	-	-	-	-	-	-	-	-	-	VLSNKFISV	14200.7	47	47	-	-	-	-
HLA-DQA1*01:01/DQB1*05:02	5	21	35	15	NetMHCIIpan	QWITRKKNQWDVLSN	47	47	-	-	-	-	-	-	-	-	-	-	-	-	KKNQWDVLS	14033.6	47	47	-	-	-	-
HLA-DQA1*01:01/DQB1*05:02	4	3	17	15	NetMHCIIpan	YSVKKRLKGNFIWIC	47	47	-	-	-	-	-	-	-	-	-	-	-	-	LKGNFIWIC	14021.8	47	47	-	-	-	-
HLA-DQA1*01:01/DQB1*05:02	5	14	28	15	NetMHCIIpan	NACKSYDQWITRKKN	48	48	-	-	-	-	-	-	-	-	-	-	-	-	CKSYDQWIT	14353.7	48	48	-	-	-	-
HLA-DRB1*12:02	3	25	39	15	NetMHCIIpan	SKVVENNLRSIFGTD	48	48	-	-	-	-	-	-	-	-	-	-	-	-	VENNLRSIF	4961.61	48	48	-	-	-	-
HLA-DQA1*01:01/DQB1*05:02	3	27	41	15	NetMHCIIpan	VVENNLRSIFGTDEK	48	48	-	-	-	-	-	-	-	-	-	-	-	-	LRSIFGTDE	14421.2	48	48	-	-	-	-
HLA-DRB1*12:02	4	17	31	15	NetMHCIIpan	CKLNVAVNIEPQIYR	49	49	-	-	-	-	-	-	-	-	-	-	-	-	AVNIEPQIY	5121.97	49	49	-	-	-	-
HLA-DRB1*12:02	3	21	35	15	NetMHCIIpan	GIGYSKVVENNLRSI	49	49	-	-	-	-	-	-	-	-	-	-	-	-	YSKVVENNL	5142.3	49	49	-	-	-	-
HLA-DQA1*01:01/DQB1*05:02	5	28	42	15	NetMHCIIpan	NQWDVLSNKFISVKN	49	49	-	-	-	-	-	-	-	-	-	-	-	-	VLSNKFISV	14631.2	49	49	-	-	-	-
HLA-DQA1*01:01/DQB1*05:02	2	2	16	15	NetMHCIIpan	RYQLCMKELTNLVNN	49	49	-	-	-	-	-	-	-	-	-	-	-	-	LCMKELTNL	14508.4	49	49	-	-	-	-
HLA-DRB1*12:02	4	16	30	15	NetMHCIIpan	ICKLNVAVNIEPQIY	50	50	-	-	-	-	-	-	-	-	-	-	-	-	CKLNVAVNI	5273.24	50	50	-	-	-	-
HLA-DRB1*12:02	3	26	40	15	NetMHCIIpan	KVVENNLRSIFGTDE	51	51	-	-	-	-	-	-	-	-	-	-	-	-	VENNLRSIF	5444.74	51	51	-	-	-	-
HLA-DRB1*12:02	3	46	60	15	NetMHCIIpan	RKQWWNESKAQIWTA	51	51	-	-	-	-	-	-	-	-	-	-	-	-	WWNESKAQI	5430.21	51	51	-	-	-	-
HLA-DQA1*01:01/DQB1*05:02	3	42	56	15	NetMHCIIpan	AQQRRKQWWNESKAQ	52	52	-	-	-	-	-	-	-	-	-	-	-	-	KQWWNESKA	15062.2	52	52	-	-	-	-
HLA-DRB1*12:02	2	5	19	15	NetMHCIIpan	LCMKELTNLVNNTDT	52	52	-	-	-	-	-	-	-	-	-	-	-	-	MKELTNLVN	5466.64	52	52	-	-	-	-
HLA-DQA1*01:01/DQB1*05:02	3	19	33	15	NetMHCIIpan	MEGIGYSKVVENNLR	52	52	-	-	-	-	-	-	-	-	-	-	-	-	IGYSKVVEN	15217.6	52	52	-	-	-	-
HLA-DRB1*12:02	5	13	27	15	NetMHCIIpan	QNACKSYDQWITRKK	52	52	-	-	-	-	-	-	-	-	-	-	-	-	YDQWITRKK	5547.68	52	52	-	-	-	-
HLA-DRB1*12:02	3	45	59	15	NetMHCIIpan	RRKQWWNESKAQIWT	52	52	-	-	-	-	-	-	-	-	-	-	-	-	WWNESKAQI	5465.87	52	52	-	-	-	-
HLA-DQA1*01:01/DQB1*05:02	2	3	17	15	NetMHCIIpan	YQLCMKELTNLVNNT	52	52	-	-	-	-	-	-	-	-	-	-	-	-	CMKELTNLV	15181.8	52	52	-	-	-	-
HLA-DQA1*01:01/DQB1*05:02	3	18	32	15	NetMHCIIpan	DMEGIGYSKVVENNL	53	53	-	-	-	-	-	-	-	-	-	-	-	-	IGYSKVVEN	15396	53	53	-	-	-	-
HLA-DQA1*01:01/DQB1*05:02	3	26	40	15	NetMHCIIpan	KVVENNLRSIFGTDE	53	53	-	-	-	-	-	-	-	-	-	-	-	-	LRSIFGTDE	15247.4	53	53	-	-	-	-
HLA-DQA1*01:01/DQB1*05:02	2	15	29	15	NetMHCIIpan	NNTDTNFHRDITFRK	53	53	-	-	-	-	-	-	-	-	-	-	-	-	TNFHRDITF	15453	53	53	-	-	-	-
HLA-DQA1*01:01/DQB1*05:02	5	11	25	15	NetMHCIIpan	PCQNACKSYDQWITR	53	53	-	-	-	-	-	-	-	-	-	-	-	-	CKSYDQWIT	15359.7	53	53	-	-	-	-
HLA-DQA1*01:01/DQB1*05:02	5	43	57	15	NetMHCIIpan	AEKVQTAGIVTPYDI	54	54	-	-	-	-	-	-	-	-	-	-	-	-	TAGIVTPYD	15560.3	54	54	-	-	-	-
HLA-DRB1*12:02	6	20	34	15	NetMHCIIpan	AYIELCVCSVEEAKK	54	54	-	-	-	-	-	-	-	-	-	-	-	-	YIELCVCSV	5736.6	54	54	-	-	-	-
HLA-DQA1*01:01/DQB1*05:02	4	37	51	15	NetMHCIIpan	GRDYVSELPTEVQKL	54	54	-	-	-	-	-	-	-	-	-	-	-	-	YVSELPTEV	15538.7	54	54	-	-	-	-
HLA-DQA1*01:01/DQB1*05:02	6	6	20	15	NetMHCIIpan	NEVAFENEINKRDGA	54	54	-	-	-	-	-	-	-	-	-	-	-	-	EVAFENEIN	15512.2	54	54	-	-	-	-
HLA-DRB1*12:02	3	44	58	15	NetMHCIIpan	QRRKQWWNESKAQIW	54	54	-	-	-	-	-	-	-	-	-	-	-	-	WWNESKAQI	5828.82	54	54	-	-	-	-
HLA-DRB1*12:02	6	19	33	15	NetMHCIIpan	GAYIELCVCSVEEAK	55	55	-	-	-	-	-	-	-	-	-	-	-	-	YIELCVCSV	5905.12	55	55	-	-	-	-
HLA-DRB1*12:02	1	18	32	15	NetMHCIIpan	KNCNYKRKRRERDWD	55	55	-	-	-	-	-	-	-	-	-	-	-	-	CNYKRKRRE	5983.52	55	55	-	-	-	-
HLA-DQA1*01:01/DQB1*05:02	5	15	29	15	NetMHCIIpan	ACKSYDQWITRKKNQ	56	56	-	-	-	-	-	-	-	-	-	-	-	-	CKSYDQWIT	16021.2	56	56	-	-	-	-
HLA-DQA1*01:01/DQB1*05:02	1	9	23	15	NetMHCIIpan	HAFLQNTVMKNCNYK	56	56	-	-	-	-	-	-	-	-	-	-	-	-	FLQNTVMKN	16056.9	56	56	-	-	-	-
HLA-DRB1*12:02	3	1	15	15	NetMHCIIpan	KDIRWSLGDFGDIIM	56	56	-	-	-	-	-	-	-	-	-	-	-	-	IRWSLGDFG	6175.58	56	56	-	-	-	-
HLA-DQA1*01:01/DQB1*05:02	3	32	46	15	NetMHCIIpan	LRSIFGTDEKAQQRR	56	56	-	-	-	-	-	-	-	-	-	-	-	-	LRSIFGTDE	15897.9	56	56	-	-	-	-
HLA-DRB1*12:02	5	22	36	15	NetMHCIIpan	WITRKKNQWDVLSNK	56	56	-	-	-	-	-	-	-	-	-	-	-	-	ITRKKNQWD	6112.1	56	56	-	-	-	-
HLA-DQA1*01:01/DQB1*05:02	3	41	55	15	NetMHCIIpan	KAQQRRKQWWNESKA	57	57	-	-	-	-	-	-	-	-	-	-	-	-	RKQWWNESK	16217.9	57	57	-	-	-	-
HLA-DRB1*12:02	2	33	47	15	NetMHCIIpan	KRKLIYDAAVEGDLL	57	57	-	-	-	-	-	-	-	-	-	-	-	-	LIYDAAVEG	6331.54	57	57	-	-	-	-
HLA-DQA1*01:01/DQB1*05:02	3	21	35	15	NetMHCIIpan	GIGYSKVVENNLRSI	58	58	-	-	-	-	-	-	-	-	-	-	-	-	IGYSKVVEN	16503.3	58	58	-	-	-	-
HLA-DRB1*12:02	5	38	52	15	NetMHCIIpan	ISVKNAEKVQTAGIV	58	58	-	-	-	-	-	-	-	-	-	-	-	-	VKNAEKVQT	6484.06	58	58	-	-	-	-
HLA-DQA1*01:01/DQB1*05:02	5	33	47	15	NetMHCIIpan	LSNKFISVKNAEKVQ	58	58	-	-	-	-	-	-	-	-	-	-	-	-	NKFISVKNA	16439.6	58	58	-	-	-	-
HLA-DRB1*12:02	3	27	41	15	NetMHCIIpan	VVENNLRSIFGTDEK	58	58	-	-	-	-	-	-	-	-	-	-	-	-	LRSIFGTDE	6421.43	58	58	-	-	-	-
HLA-DRB1*12:02	6	21	35	15	NetMHCIIpan	YIELCVCSVEEAKKN	58	58	-	-	-	-	-	-	-	-	-	-	-	-	LCVCSVEEA	6425.67	58	58	-	-	-	-
HLA-DRB1*12:02	6	18	32	15	NetMHCIIpan	DGAYIELCVCSVEEA	59	59	-	-	-	-	-	-	-	-	-	-	-	-	YIELCVCSV	6576.69	59	59	-	-	-	-
HLA-DQA1*01:01/DQB1*05:02	3	20	34	15	NetMHCIIpan	EGIGYSKVVENNLRS	59	59	-	-	-	-	-	-	-	-	-	-	-	-	IGYSKVVEN	16715.3	59	59	-	-	-	-
HLA-DRB1*12:02	3	20	34	15	NetMHCIIpan	EGIGYSKVVENNLRS	59	59	-	-	-	-	-	-	-	-	-	-	-	-	YSKVVENNL	6583.88	59	59	-	-	-	-
HLA-DQA1*01:01/DQB1*05:02	3	13	27	15	NetMHCIIpan	IIMGTDMEGIGYSKV	59	59	-	-	-	-	-	-	-	-	-	-	-	-	IIMGTDMEG	16532.6	59	59	-	-	-	-
HLA-DQA1*01:01/DQB1*05:02	2	4	18	15	NetMHCIIpan	QLCMKELTNLVNNTD	59	59	-	-	-	-	-	-	-	-	-	-	-	-	CMKELTNLV	16651.8	59	59	-	-	-	-
HLA-DRB1*12:02	4	32	46	15	NetMHCIIpan	WIREWGRDYVSELPT	59	59	-	-	-	-	-	-	-	-	-	-	-	-	IREWGRDYV	6596.78	59	59	-	-	-	-
HLA-DQA1*01:01/DQB1*05:02	4	38	52	15	NetMHCIIpan	RDYVSELPTEVQKLK	60	60	-	-	-	-	-	-	-	-	-	-	-	-	YVSELPTEV	16918.2	60	60	-	-	-	-
HLA-DRB1*12:02	2	6	20	15	NetMHCIIpan	CMKELTNLVNNTDTN	61	61	-	-	-	-	-	-	-	-	-	-	-	-	MKELTNLVN	7054.42	61	61	-	-	-	-
HLA-DRB1*12:02	5	23	37	15	NetMHCIIpan	ITRKKNQWDVLSNKF	61	61	-	-	-	-	-	-	-	-	-	-	-	-	QWDVLSNKF	7037.26	61	61	-	-	-	-
HLA-DQA1*01:01/DQB1*05:02	5	10	24	15	NetMHCIIpan	PPCQNACKSYDQWIT	61	61	-	-	-	-	-	-	-	-	-	-	-	-	ACKSYDQWI	17156.4	61	61	-	-	-	-
HLA-DRB1*12:02	6	17	31	15	NetMHCIIpan	RDGAYIELCVCSVEE	61	61	-	-	-	-	-	-	-	-	-	-	-	-	YIELCVCSV	6999.45	61	61	-	-	-	-
HLA-DRB1*12:02	3	28	42	15	NetMHCIIpan	VENNLRSIFGTDEKA	61	61	-	-	-	-	-	-	-	-	-	-	-	-	LRSIFGTDE	6967.94	61	61	-	-	-	-
HLA-DQA1*01:01/DQB1*05:02	2	14	28	15	NetMHCIIpan	VNNTDTNFHRDITFR	61	61	-	-	-	-	-	-	-	-	-	-	-	-	TNFHRDITF	17123.3	61	61	-	-	-	-
HLA-DRB1*12:02	3	2	16	15	NetMHCIIpan	DIRWSLGDFGDIIMG	62	62	-	-	-	-	-	-	-	-	-	-	-	-	IRWSLGDFG	7291.73	62	62	-	-	-	-
HLA-DRB1*12:02	6	16	30	15	NetMHCIIpan	KRDGAYIELCVCSVE	62	62	-	-	-	-	-	-	-	-	-	-	-	-	YIELCVCSV	7154.96	62	62	-	-	-	-
HLA-DQA1*01:01/DQB1*05:02	2	13	27	15	NetMHCIIpan	LVNNTDTNFHRDITF	62	62	-	-	-	-	-	-	-	-	-	-	-	-	TNFHRDITF	17415.2	62	62	-	-	-	-
HLA-DRB1*12:02	3	19	33	15	NetMHCIIpan	MEGIGYSKVVENNLR	62	62	-	-	-	-	-	-	-	-	-	-	-	-	YSKVVENNL	7300.02	62	62	-	-	-	-
HLA-DRB1*12:02	2	15	29	15	NetMHCIIpan	NNTDTNFHRDITFRK	62	62	-	-	-	-	-	-	-	-	-	-	-	-	FHRDITFRK	7149.24	62	62	-	-	-	-
HLA-DQA1*01:01/DQB1*05:02	3	17	31	15	NetMHCIIpan	TDMEGIGYSKVVENN	62	62	-	-	-	-	-	-	-	-	-	-	-	-	IGYSKVVEN	17211.6	62	62	-	-	-	-
HLA-DRB1*12:02	5	46	60	15	NetMHCIIpan	VQTAGIVTPYDILKQ	62	62	-	-	-	-	-	-	-	-	-	-	-	-	VTPYDILKQ	7307.13	62	62	-	-	-	-
HLA-DRB1*12:02	2	38	52	15	NetMHCIIpan	YDAAVEGDLLLKLNN	62	62	-	-	-	-	-	-	-	-	-	-	-	-	GDLLLKLNN	7224.12	62	62	-	-	-	-
HLA-DQA1*01:01/DQB1*05:02	3	16	30	15	NetMHCIIpan	GTDMEGIGYSKVVEN	63	63	-	-	-	-	-	-	-	-	-	-	-	-	GIGYSKVVE	17471.6	63	63	-	-	-	-
HLA-DRB1*12:02	3	3	17	15	NetMHCIIpan	IRWSLGDFGDIIMGT	63	63	-	-	-	-	-	-	-	-	-	-	-	-	WSLGDFGDI	7476.44	63	63	-	-	-	-
HLA-DQA1*01:01/DQB1*05:02	2	5	19	15	NetMHCIIpan	LCMKELTNLVNNTDT	63	63	-	-	-	-	-	-	-	-	-	-	-	-	LTNLVNNTD	17539.1	63	63	-	-	-	-
HLA-DRB1*12:02	3	30	44	15	NetMHCIIpan	NNLRSIFGTDEKAQQ	63	63	-	-	-	-	-	-	-	-	-	-	-	-	LRSIFGTDE	7514.72	63	63	-	-	-	-
HLA-DRB1*12:02	3	43	57	15	NetMHCIIpan	QQRRKQWWNESKAQI	63	63	-	-	-	-	-	-	-	-	-	-	-	-	WWNESKAQI	7421.79	63	63	-	-	-	-
HLA-DQA1*01:01/DQB1*05:02	1	10	24	15	NetMHCIIpan	AFLQNTVMKNCNYKR	64	64	-	-	-	-	-	-	-	-	-	-	-	-	FLQNTVMKN	17661.3	64	64	-	-	-	-
HLA-DQA1*01:01/DQB1*05:02	5	20	34	15	NetMHCIIpan	DQWITRKKNQWDVLS	64	64	-	-	-	-	-	-	-	-	-	-	-	-	KKNQWDVLS	17727	64	64	-	-	-	-
HLA-DQA1*01:01/DQB1*05:02	6	23	37	15	NetMHCIIpan	ELCVCSVEEAKKNTQ	64	64	-	-	-	-	-	-	-	-	-	-	-	-	LCVCSVEEA	17645.3	64	64	-	-	-	-
HLA-DQA1*01:01/DQB1*05:02	6	11	25	15	NetMHCIIpan	ENEINKRDGAYIELC	64	64	-	-	-	-	-	-	-	-	-	-	-	-	RDGAYIELC	17726	64	64	-	-	-	-
HLA-DQA1*01:01/DQB1*05:02	3	22	36	15	NetMHCIIpan	IGYSKVVENNLRSIF	64	64	-	-	-	-	-	-	-	-	-	-	-	-	VVENNLRSI	17649.8	64	64	-	-	-	-
HLA-DQA1*01:01/DQB1*05:02	2	7	21	15	NetMHCIIpan	MKELTNLVNNTDTNF	64	64	-	-	-	-	-	-	-	-	-	-	-	-	LTNLVNNTD	17670.1	64	64	-	-	-	-
HLA-DRB1*12:02	1	19	33	15	NetMHCIIpan	NCNYKRKRRERDWDC	64	64	-	-	-	-	-	-	-	-	-	-	-	-	CNYKRKRRE	7653.06	64	64	-	-	-	-
HLA-DRB1*12:02	3	29	43	15	NetMHCIIpan	ENNLRSIFGTDEKAQ	65	65	-	-	-	-	-	-	-	-	-	-	-	-	LRSIFGTDE	7762.3	65	65	-	-	-	-
HLA-DQA1*01:01/DQB1*05:02	2	8	22	15	NetMHCIIpan	KELTNLVNNTDTNFH	65	65	-	-	-	-	-	-	-	-	-	-	-	-	LTNLVNNTD	18024	65	65	-	-	-	-
HLA-DQA1*01:01/DQB1*05:02	2	9	23	15	NetMHCIIpan	ELTNLVNNTDTNFHR	66	66	-	-	-	-	-	-	-	-	-	-	-	-	LVNNTDTNF	18219.7	66	66	-	-	-	-
HLA-DQA1*01:01/DQB1*05:02	4	2	16	15	NetMHCIIpan	MYSVKKRLKGNFIWI	66	66	-	-	-	-	-	-	-	-	-	-	-	-	RLKGNFIWI	18185.9	66	66	-	-	-	-
HLA-DQA1*01:01/DQB1*05:02	5	34	48	15	NetMHCIIpan	SNKFISVKNAEKVQT	66	66	-	-	-	-	-	-	-	-	-	-	-	-	FISVKNAEK	18090.5	66	66	-	-	-	-
HLA-DQA1*01:01/DQB1*05:02	3	24	38	15	NetMHCIIpan	YSKVVENNLRSIFGT	66	66	-	-	-	-	-	-	-	-	-	-	-	-	VVENNLRSI	18107.7	66	66	-	-	-	-
HLA-DQA1*01:01/DQB1*05:02	5	16	30	15	NetMHCIIpan	CKSYDQWITRKKNQW	67	67	-	-	-	-	-	-	-	-	-	-	-	-	YDQWITRKK	18310.8	67	67	-	-	-	-
HLA-DRB1*12:02	6	22	36	15	NetMHCIIpan	IELCVCSVEEAKKNT	67	67	-	-	-	-	-	-	-	-	-	-	-	-	VCSVEEAKK	8170.52	67	67	-	-	-	-
HLA-DRB1*12:02	6	15	29	15	NetMHCIIpan	NKRDGAYIELCVCSV	67	67	-	-	-	-	-	-	-	-	-	-	-	-	YIELCVCSV	8318.86	67	67	-	-	-	-
HLA-DRB1*12:02	3	31	45	15	NetMHCIIpan	NLRSIFGTDEKAQQR	67	67	-	-	-	-	-	-	-	-	-	-	-	-	LRSIFGTDE	8211.02	67	67	-	-	-	-
HLA-DRB1*12:02	2	34	48	15	NetMHCIIpan	RKLIYDAAVEGDLLL	67	67	-	-	-	-	-	-	-	-	-	-	-	-	LIYDAAVEG	8213.86	67	67	-	-	-	-
HLA-DQA1*01:01/DQB1*05:02	3	25	39	15	NetMHCIIpan	SKVVENNLRSIFGTD	67	67	-	-	-	-	-	-	-	-	-	-	-	-	VVENNLRSI	18361.2	67	67	-	-	-	-
HLA-DRB1*12:02	3	10	24	15	NetMHCIIpan	FGDIIMGTDMEGIGY	68	68	-	-	-	-	-	-	-	-	-	-	-	-	IIMGTDMEG	8546.68	68	68	-	-	-	-
HLA-DRB1*12:02	5	39	53	15	NetMHCIIpan	SVKNAEKVQTAGIVT	68	68	-	-	-	-	-	-	-	-	-	-	-	-	VKNAEKVQT	8514.83	68	68	-	-	-	-
HLA-DRB1*12:02	5	1	15	15	NetMHCIIpan	YTDKKVCKVPPCQNA	68	68	-	-	-	-	-	-	-	-	-	-	-	-	VCKVPPCQN	8448.85	68	68	-	-	-	-
HLA-DQA1*01:01/DQB1*05:02	2	6	20	15	NetMHCIIpan	CMKELTNLVNNTDTN	69	69	-	-	-	-	-	-	-	-	-	-	-	-	LTNLVNNTD	18958.8	69	69	-	-	-	-
HLA-DQA1*01:01/DQB1*05:02	3	23	37	15	NetMHCIIpan	GYSKVVENNLRSIFG	69	69	-	-	-	-	-	-	-	-	-	-	-	-	VVENNLRSI	18988.2	69	69	-	-	-	-
HLA-DRB1*12:02	3	41	55	15	NetMHCIIpan	KAQQRRKQWWNESKA	69	69	-	-	-	-	-	-	-	-	-	-	-	-	AQQRRKQWW	8654.53	69	69	-	-	-	-
HLA-DRB1*12:02	2	7	21	15	NetMHCIIpan	MKELTNLVNNTDTNF	69	69	-	-	-	-	-	-	-	-	-	-	-	-	LTNLVNNTD	8710.52	69	69	-	-	-	-
HLA-DQA1*01:01/DQB1*05:02	5	42	56	15	NetMHCIIpan	NAEKVQTAGIVTPYD	69	69	-	-	-	-	-	-	-	-	-	-	-	-	QTAGIVTPY	18946.7	69	69	-	-	-	-
HLA-DRB1*12:02	3	18	32	15	NetMHCIIpan	DMEGIGYSKVVENNL	70	70	-	-	-	-	-	-	-	-	-	-	-	-	YSKVVENNL	8976.31	70	70	-	-	-	-
HLA-DQA1*01:01/DQB1*05:02	4	39	53	15	NetMHCIIpan	DYVSELPTEVQKLKE	70	70	-	-	-	-	-	-	-	-	-	-	-	-	YVSELPTEV	19077.1	70	70	-	-	-	-
HLA-DQA1*01:01/DQB1*05:02	6	7	21	15	NetMHCIIpan	EVAFENEINKRDGAY	70	70	-	-	-	-	-	-	-	-	-	-	-	-	EVAFENEIN	19166.3	70	70	-	-	-	-
HLA-DQA1*01:01/DQB1*05:02	6	33	47	15	NetMHCIIpan	KKNTQEVVTNVDNAA	70	70	-	-	-	-	-	-	-	-	-	-	-	-	VVTNVDNAA	19180.4	70	70	-	-	-	-
HLA-DRB1*12:02	5	4	18	15	NetMHCIIpan	KKVCKVPPCQNACKS	70	70	-	-	-	-	-	-	-	-	-	-	-	-	VCKVPPCQN	8989.53	70	70	-	-	-	-
HLA-DRB1*12:02	5	45	59	15	NetMHCIIpan	KVQTAGIVTPYDILK	70	70	-	-	-	-	-	-	-	-	-	-	-	-	AGIVTPYDI	8944.61	70	70	-	-	-	-
HLA-DRB1*12:02	4	38	52	15	NetMHCIIpan	RDYVSELPTEVQKLK	70	70	-	-	-	-	-	-	-	-	-	-	-	-	YVSELPTEV	8935.8	70	70	-	-	-	-
HLA-DRB1*12:02	3	42	56	15	NetMHCIIpan	AQQRRKQWWNESKAQ	71	71	-	-	-	-	-	-	-	-	-	-	-	-	KQWWNESKA	9264.63	71	71	-	-	-	-
HLA-DRB1*12:02	3	40	54	15	NetMHCIIpan	EKAQQRRKQWWNESK	71	71	-	-	-	-	-	-	-	-	-	-	-	-	AQQRRKQWW	9187.87	71	71	-	-	-	-
HLA-DRB1*12:02	6	23	37	15	NetMHCIIpan	ELCVCSVEEAKKNTQ	71	71	-	-	-	-	-	-	-	-	-	-	-	-	VCSVEEAKK	9215.25	71	71	-	-	-	-
HLA-DRB1*12:02	5	3	17	15	NetMHCIIpan	DKKVCKVPPCQNACK	72	72	-	-	-	-	-	-	-	-	-	-	-	-	VCKVPPCQN	9430.9	72	72	-	-	-	-
HLA-DRB1*12:02	5	2	16	15	NetMHCIIpan	TDKKVCKVPPCQNAC	72	72	-	-	-	-	-	-	-	-	-	-	-	-	VCKVPPCQN	9469.45	72	72	-	-	-	-
HLA-DRB1*12:02	4	46	60	15	NetMHCIIpan	TEVQKLKEKCDGKIN	72	72	-	-	-	-	-	-	-	-	-	-	-	-	VQKLKEKCD	9414.59	72	72	-	-	-	-
HLA-DRB1*12:02	5	12	26	15	NetMHCIIpan	CQNACKSYDQWITRK	73	73	-	-	-	-	-	-	-	-	-	-	-	-	CKSYDQWIT	9548.67	73	73	-	-	-	-
HLA-DRB1*12:02	3	9	23	15	NetMHCIIpan	DFGDIIMGTDMEGIG	73	73	-	-	-	-	-	-	-	-	-	-	-	-	IIMGTDMEG	9609.93	73	73	-	-	-	-
HLA-DRB1*12:02	6	10	24	15	NetMHCIIpan	FENEINKRDGAYIEL	73	73	-	-	-	-	-	-	-	-	-	-	-	-	INKRDGAYI	9628.87	73	73	-	-	-	-
HLA-DRB1*12:02	3	8	22	15	NetMHCIIpan	GDFGDIIMGTDMEGI	73	73	-	-	-	-	-	-	-	-	-	-	-	-	IIMGTDMEG	9729.72	73	73	-	-	-	-
HLA-DRB1*12:02	4	37	51	15	NetMHCIIpan	GRDYVSELPTEVQKL	73	73	-	-	-	-	-	-	-	-	-	-	-	-	YVSELPTEV	9595.69	73	73	-	-	-	-
HLA-DRB1*12:02	2	37	51	15	NetMHCIIpan	IYDAAVEGDLLLKLN	73	73	-	-	-	-	-	-	-	-	-	-	-	-	VEGDLLLKL	9542.48	73	73	-	-	-	-
HLA-DRB1*12:02	2	35	49	15	NetMHCIIpan	KLIYDAAVEGDLLLK	73	73	-	-	-	-	-	-	-	-	-	-	-	-	LIYDAAVEG	9632.41	73	73	-	-	-	-
HLA-DRB1*12:02	2	36	50	15	NetMHCIIpan	LIYDAAVEGDLLLKL	73	73	-	-	-	-	-	-	-	-	-	-	-	-	AVEGDLLLK	9595.69	73	73	-	-	-	-
HLA-DQA1*01:01/DQB1*05:02	5	35	49	15	NetMHCIIpan	NKFISVKNAEKVQTA	73	73	-	-	-	-	-	-	-	-	-	-	-	-	FISVKNAEK	19755.8	73	73	-	-	-	-
HLA-DRB1*12:02	3	38	52	15	NetMHCIIpan	TDEKAQQRRKQWWNE	73	73	-	-	-	-	-	-	-	-	-	-	-	-	AQQRRKQWW	9775.52	73	73	-	-	-	-
HLA-DRB1*12:02	4	40	54	15	NetMHCIIpan	YVSELPTEVQKLKEK	73	73	-	-	-	-	-	-	-	-	-	-	-	-	VSELPTEVQ	9729.3	73	73	-	-	-	-
HLA-DRB1*12:02	3	39	53	15	NetMHCIIpan	DEKAQQRRKQWWNES	74	74	-	-	-	-	-	-	-	-	-	-	-	-	AQQRRKQWW	9936.97	74	74	-	-	-	-
HLA-DRB1*12:02	3	36	50	15	NetMHCIIpan	FGTDEKAQQRRKQWW	74	74	-	-	-	-	-	-	-	-	-	-	-	-	EKAQQRRKQ	9991.41	74	74	-	-	-	-
HLA-DRB1*12:02	3	11	25	15	NetMHCIIpan	GDIIMGTDMEGIGYS	74	74	-	-	-	-	-	-	-	-	-	-	-	-	IIMGTDMEG	9918.92	74	74	-	-	-	-
HLA-DRB1*12:02	3	37	51	15	NetMHCIIpan	GTDEKAQQRRKQWWN	74	74	-	-	-	-	-	-	-	-	-	-	-	-	EKAQQRRKQ	9838.33	74	74	-	-	-	-
HLA-DRB1*12:02	6	24	38	15	NetMHCIIpan	LCVCSVEEAKKNTQE	74	74	-	-	-	-	-	-	-	-	-	-	-	-	VCSVEEAKK	10047.8	74	74	-	-	-	-
HLA-DRB1*12:02	3	32	46	15	NetMHCIIpan	LRSIFGTDEKAQQRR	74	74	-	-	-	-	-	-	-	-	-	-	-	-	IFGTDEKAQ	9972.3	74	74	-	-	-	-
HLA-DQA1*01:01/DQB1*05:02	2	10	24	15	NetMHCIIpan	LTNLVNNTDTNFHRD	74	74	-	-	-	-	-	-	-	-	-	-	-	-	LVNNTDTNF	19952.2	74	74	-	-	-	-
HLA-DQA1*01:01/DQB1*05:02	3	15	29	15	NetMHCIIpan	MGTDMEGIGYSKVVE	74	74	-	-	-	-	-	-	-	-	-	-	-	-	MEGIGYSKV	20022.9	74	74	-	-	-	-
HLA-DQA1*01:01/DQB1*05:02	2	12	26	15	NetMHCIIpan	NLVNNTDTNFHRDIT	74	74	-	-	-	-	-	-	-	-	-	-	-	-	LVNNTDTNF	20094.9	74	74	-	-	-	-
HLA-DRB1*12:02	1	20	34	15	NetMHCIIpan	CNYKRKRRERDWDCN	75	75	-	-	-	-	-	-	-	-	-	-	-	-	YKRKRRERD	10137.4	75	75	-	-	-	-
HLA-DRB1*12:02	4	39	53	15	NetMHCIIpan	DYVSELPTEVQKLKE	75	75	-	-	-	-	-	-	-	-	-	-	-	-	VSELPTEVQ	10118.5	75	75	-	-	-	-
HLA-DQA1*01:01/DQB1*05:02	1	11	25	15	NetMHCIIpan	FLQNTVMKNCNYKRK	75	75	-	-	-	-	-	-	-	-	-	-	-	-	NTVMKNCNY	20363	75	75	-	-	-	-
HLA-DQA1*01:01/DQB1*05:02	4	1	15	15	NetMHCIIpan	MMYSVKKRLKGNFIW	75	75	-	-	-	-	-	-	-	-	-	-	-	-	KKRLKGNFI	20403	75	75	-	-	-	-
HLA-DRB1*12:02	6	12	26	15	NetMHCIIpan	NEINKRDGAYIELCV	75	75	-	-	-	-	-	-	-	-	-	-	-	-	INKRDGAYI	10192.5	75	75	-	-	-	-
HLA-DRB1*12:02	4	45	59	15	NetMHCIIpan	PTEVQKLKEKCDGKI	75	75	-	-	-	-	-	-	-	-	-	-	-	-	VQKLKEKCD	10096.8	75	75	-	-	-	-
HLA-DRB1*12:02	3	4	18	15	NetMHCIIpan	RWSLGDFGDIIMGTD	75	75	-	-	-	-	-	-	-	-	-	-	-	-	WSLGDFGDI	10080.4	75	75	-	-	-	-
HLA-DRB1*12:02	6	8	22	15	NetMHCIIpan	VAFENEINKRDGAYI	75	75	-	-	-	-	-	-	-	-	-	-	-	-	INKRDGAYI	10143.8	75	75	-	-	-	-
HLA-DRB1*12:02	3	13	27	15	NetMHCIIpan	IIMGTDMEGIGYSKV	76	76	-	-	-	-	-	-	-	-	-	-	-	-	IMGTDMEGI	10476.5	76	76	-	-	-	-
HLA-DQA1*01:01/DQB1*05:02	3	14	28	15	NetMHCIIpan	IMGTDMEGIGYSKVV	76	76	-	-	-	-	-	-	-	-	-	-	-	-	MEGIGYSKV	20637.6	76	76	-	-	-	-
HLA-DRB1*12:02	4	33	47	15	NetMHCIIpan	IREWGRDYVSELPTE	76	76	-	-	-	-	-	-	-	-	-	-	-	-	IREWGRDYV	10587.2	76	76	-	-	-	-
HLA-DQA1*01:01/DQB1*05:02	5	19	33	15	NetMHCIIpan	YDQWITRKKNQWDVL	76	76	-	-	-	-	-	-	-	-	-	-	-	-	ITRKKNQWD	20530.7	76	76	-	-	-	-
HLA-DRB1*12:02	6	9	23	15	NetMHCIIpan	AFENEINKRDGAYIE	77	77	-	-	-	-	-	-	-	-	-	-	-	-	INKRDGAYI	10615.4	77	77	-	-	-	-
HLA-DRB1*12:02	3	12	26	15	NetMHCIIpan	DIIMGTDMEGIGYSK	77	77	-	-	-	-	-	-	-	-	-	-	-	-	IIMGTDMEG	10635.4	77	77	-	-	-	-
HLA-DRB1*12:02	5	44	58	15	NetMHCIIpan	EKVQTAGIVTPYDIL	77	77	-	-	-	-	-	-	-	-	-	-	-	-	AGIVTPYDI	10807.9	77	77	-	-	-	-
HLA-DRB1*12:02	3	16	30	15	NetMHCIIpan	GTDMEGIGYSKVVEN	77	77	-	-	-	-	-	-	-	-	-	-	-	-	MEGIGYSKV	10803.4	77	77	-	-	-	-
HLA-DRB1*12:02	3	14	28	15	NetMHCIIpan	IMGTDMEGIGYSKVV	77	77	-	-	-	-	-	-	-	-	-	-	-	-	MEGIGYSKV	10700.7	77	77	-	-	-	-
HLA-DRB1*12:02	2	8	22	15	NetMHCIIpan	KELTNLVNNTDTNFH	77	77	-	-	-	-	-	-	-	-	-	-	-	-	LTNLVNNTD	10813.3	77	77	-	-	-	-
HLA-DQA1*01:01/DQB1*05:02	5	17	31	15	NetMHCIIpan	KSYDQWITRKKNQWD	77	77	-	-	-	-	-	-	-	-	-	-	-	-	YDQWITRKK	20930.2	77	77	-	-	-	-
HLA-DRB1*12:02	4	44	58	15	NetMHCIIpan	LPTEVQKLKEKCDGK	77	77	-	-	-	-	-	-	-	-	-	-	-	-	VQKLKEKCD	10842.8	77	77	-	-	-	-
HLA-DRB1*12:02	3	17	31	15	NetMHCIIpan	TDMEGIGYSKVVENN	77	77	-	-	-	-	-	-	-	-	-	-	-	-	MEGIGYSKV	10728	77	77	-	-	-	-
HLA-DQA1*01:01/DQB1*05:02	2	11	25	15	NetMHCIIpan	TNLVNNTDTNFHRDI	77	77	-	-	-	-	-	-	-	-	-	-	-	-	LVNNTDTNF	20825.8	77	77	-	-	-	-
HLA-DRB1*12:02	5	40	54	15	NetMHCIIpan	VKNAEKVQTAGIVTP	77	77	-	-	-	-	-	-	-	-	-	-	-	-	EKVQTAGIV	10856.3	77	77	-	-	-	-
HLA-DRB1*12:02	4	36	50	15	NetMHCIIpan	WGRDYVSELPTEVQK	77	77	-	-	-	-	-	-	-	-	-	-	-	-	YVSELPTEV	10877.1	77	77	-	-	-	-
HLA-DRB1*12:02	6	13	27	15	NetMHCIIpan	EINKRDGAYIELCVC	78	78	-	-	-	-	-	-	-	-	-	-	-	-	INKRDGAYI	10929.7	78	78	-	-	-	-
HLA-DQA1*01:01/DQB1*05:02	3	40	54	15	NetMHCIIpan	EKAQQRRKQWWNESK	78	78	-	-	-	-	-	-	-	-	-	-	-	-	RKQWWNESK	21220.5	78	78	-	-	-	-
HLA-DRB1*12:02	4	43	57	15	NetMHCIIpan	ELPTEVQKLKEKCDG	78	78	-	-	-	-	-	-	-	-	-	-	-	-	VQKLKEKCD	11223.3	78	78	-	-	-	-
HLA-DRB1*12:02	6	11	25	15	NetMHCIIpan	ENEINKRDGAYIELC	78	78	-	-	-	-	-	-	-	-	-	-	-	-	INKRDGAYI	10915.4	78	78	-	-	-	-
HLA-DQA1*01:01/DQB1*05:02	6	10	24	15	NetMHCIIpan	FENEINKRDGAYIEL	78	78	-	-	-	-	-	-	-	-	-	-	-	-	NKRDGAYIE	21028.9	78	78	-	-	-	-
HLA-DQA1*01:01/DQB1*05:02	5	9	23	15	NetMHCIIpan	VPPCQNACKSYDQWI	78	78	-	-	-	-	-	-	-	-	-	-	-	-	ACKSYDQWI	21199.4	78	78	-	-	-	-
HLA-DRB1*12:02	4	41	55	15	NetMHCIIpan	VSELPTEVQKLKEKC	78	78	-	-	-	-	-	-	-	-	-	-	-	-	PTEVQKLKE	11103.5	78	78	-	-	-	-
HLA-DRB1*12:02	6	7	21	15	NetMHCIIpan	EVAFENEINKRDGAY	79	79	-	-	-	-	-	-	-	-	-	-	-	-	FENEINKRD	11347.9	79	79	-	-	-	-
HLA-DQA1*01:01/DQB1*05:02	5	41	55	15	NetMHCIIpan	KNAEKVQTAGIVTPY	79	79	-	-	-	-	-	-	-	-	-	-	-	-	VQTAGIVTP	21335.1	79	79	-	-	-	-
HLA-DRB1*12:02	3	15	29	15	NetMHCIIpan	MGTDMEGIGYSKVVE	79	79	-	-	-	-	-	-	-	-	-	-	-	-	MEGIGYSKV	11237.6	79	79	-	-	-	-
HLA-DQA1*01:01/DQB1*05:02	3	33	47	15	NetMHCIIpan	RSIFGTDEKAQQRRK	79	79	-	-	-	-	-	-	-	-	-	-	-	-	SIFGTDEKA	21345.3	79	79	-	-	-	-
HLA-DRB1*12:02	4	42	56	15	NetMHCIIpan	SELPTEVQKLKEKCD	79	79	-	-	-	-	-	-	-	-	-	-	-	-	PTEVQKLKE	11305.6	79	79	-	-	-	-
HLA-DQA1*01:01/DQB1*05:02	5	18	32	15	NetMHCIIpan	SYDQWITRKKNQWDV	79	79	-	-	-	-	-	-	-	-	-	-	-	-	YDQWITRKK	21432.3	79	79	-	-	-	-
HLA-DRB1*12:02	5	43	57	15	NetMHCIIpan	AEKVQTAGIVTPYDI	80	80	-	-	-	-	-	-	-	-	-	-	-	-	VQTAGIVTP	11800.2	80	80	-	-	-	-
HLA-DRB1*12:02	2	9	23	15	NetMHCIIpan	ELTNLVNNTDTNFHR	80	80	-	-	-	-	-	-	-	-	-	-	-	-	LTNLVNNTD	11519.7	80	80	-	-	-	-
HLA-DRB1*12:02	6	5	19	15	NetMHCIIpan	FNEVAFENEINKRDG	80	80	-	-	-	-	-	-	-	-	-	-	-	-	VAFENEINK	11796.5	80	80	-	-	-	-
HLA-DRB1*12:02	3	35	49	15	NetMHCIIpan	IFGTDEKAQQRRKQW	80	80	-	-	-	-	-	-	-	-	-	-	-	-	EKAQQRRKQ	11550.9	80	80	-	-	-	-
HLA-DRB1*12:02	6	14	28	15	NetMHCIIpan	INKRDGAYIELCVCS	80	80	-	-	-	-	-	-	-	-	-	-	-	-	DGAYIELCV	11771.2	80	80	-	-	-	-
HLA-DQA1*01:01/DQB1*05:02	5	36	50	15	NetMHCIIpan	KFISVKNAEKVQTAG	80	80	-	-	-	-	-	-	-	-	-	-	-	-	ISVKNAEKV	21747	80	80	-	-	-	-
HLA-DRB1*12:02	5	41	55	15	NetMHCIIpan	KNAEKVQTAGIVTPY	80	80	-	-	-	-	-	-	-	-	-	-	-	-	EKVQTAGIV	11765.4	80	80	-	-	-	-
HLA-DRB1*12:02	5	5	19	15	NetMHCIIpan	KVCKVPPCQNACKSY	80	80	-	-	-	-	-	-	-	-	-	-	-	-	VCKVPPCQN	11839.8	80	80	-	-	-	-
HLA-DRB1*12:02	3	7	21	15	NetMHCIIpan	LGDFGDIIMGTDMEG	80	80	-	-	-	-	-	-	-	-	-	-	-	-	IIMGTDMEG	11708.7	80	80	-	-	-	-
HLA-DRB1*12:02	5	11	25	15	NetMHCIIpan	PCQNACKSYDQWITR	80	80	-	-	-	-	-	-	-	-	-	-	-	-	CKSYDQWIT	11636.2	80	80	-	-	-	-
HLA-DRB1*12:02	3	33	47	15	NetMHCIIpan	RSIFGTDEKAQQRRK	80	80	-	-	-	-	-	-	-	-	-	-	-	-	IFGTDEKAQ	11747.5	80	80	-	-	-	-
HLA-DRB1*12:02	3	5	19	15	NetMHCIIpan	WSLGDFGDIIMGTDM	80	80	-	-	-	-	-	-	-	-	-	-	-	-	LGDFGDIIM	11775.5	80	80	-	-	-	-
HLA-DRB1*12:02	6	3	17	15	NetMHCIIpan	DEFNEVAFENEINKR	81	81	-	-	-	-	-	-	-	-	-	-	-	-	VAFENEINK	11925.4	81	81	-	-	-	-
HLA-DRB1*12:02	6	4	18	15	NetMHCIIpan	EFNEVAFENEINKRD	81	81	-	-	-	-	-	-	-	-	-	-	-	-	VAFENEINK	12072	81	81	-	-	-	-
HLA-DRB1*12:02	4	35	49	15	NetMHCIIpan	EWGRDYVSELPTEVQ	81	81	-	-	-	-	-	-	-	-	-	-	-	-	YVSELPTEV	12250.3	81	81	-	-	-	-
HLA-DRB1*12:02	6	6	20	15	NetMHCIIpan	NEVAFENEINKRDGA	81	81	-	-	-	-	-	-	-	-	-	-	-	-	FENEINKRD	11985.3	81	81	-	-	-	-
HLA-DQA1*01:01/DQB1*05:02	4	40	54	15	NetMHCIIpan	YVSELPTEVQKLKEK	81	81	-	-	-	-	-	-	-	-	-	-	-	-	VSELPTEVQ	21939.1	81	81	-	-	-	-
HLA-DQA1*01:01/DQB1*05:02	6	32	46	15	NetMHCIIpan	AKKNTQEVVTNVDNA	82	82	-	-	-	-	-	-	-	-	-	-	-	-	TQEVVTNVD	22641.8	82	82	-	-	-	-
HLA-DRB1*12:02	3	34	48	15	NetMHCIIpan	SIFGTDEKAQQRRKQ	82	82	-	-	-	-	-	-	-	-	-	-	-	-	FGTDEKAQQ	12388.1	82	82	-	-	-	-
HLA-DRB1*12:02	3	6	20	15	NetMHCIIpan	SLGDFGDIIMGTDME	82	82	-	-	-	-	-	-	-	-	-	-	-	-	GDIIMGTDM	12525.5	82	82	-	-	-	-
HLA-DRB1*12:02	2	14	28	15	NetMHCIIpan	VNNTDTNFHRDITFR	82	82	-	-	-	-	-	-	-	-	-	-	-	-	NFHRDITFR	12370.2	82	82	-	-	-	-
HLA-DRB1*12:02	6	25	39	15	NetMHCIIpan	CVCSVEEAKKNTQEV	83	83	-	-	-	-	-	-	-	-	-	-	-	-	VCSVEEAKK	12957.3	83	83	-	-	-	-
HLA-DRB1*12:02	5	42	56	15	NetMHCIIpan	NAEKVQTAGIVTPYD	83	83	-	-	-	-	-	-	-	-	-	-	-	-	EKVQTAGIV	12758.7	83	83	-	-	-	-
HLA-DRB1*12:02	1	21	35	15	NetMHCIIpan	NYKRKRRERDWDCNT	83	83	-	-	-	-	-	-	-	-	-	-	-	-	YKRKRRERD	12961.4	83	83	-	-	-	-
HLA-DRB1*12:02	2	10	24	15	NetMHCIIpan	LTNLVNNTDTNFHRD	84	84	-	-	-	-	-	-	-	-	-	-	-	-	LVNNTDTNF	13124.4	84	84	-	-	-	-
HLA-DRB1*12:02	4	34	48	15	NetMHCIIpan	REWGRDYVSELPTEV	84	84	-	-	-	-	-	-	-	-	-	-	-	-	YVSELPTEV	13343.7	84	84	-	-	-	-
HLA-DQA1*01:01/DQB1*05:02	6	9	23	15	NetMHCIIpan	AFENEINKRDGAYIE	85	85	-	-	-	-	-	-	-	-	-	-	-	-	FENEINKRD	23698.1	85	85	-	-	-	-
HLA-DQA1*01:01/DQB1*05:02	5	37	51	15	NetMHCIIpan	FISVKNAEKVQTAGI	85	85	-	-	-	-	-	-	-	-	-	-	-	-	ISVKNAEKV	23624.8	85	85	-	-	-	-
HLA-DQA1*01:01/DQB1*05:02	1	23	37	15	NetMHCIIpan	KRKRRERDWDCNTKK	85	85	-	-	-	-	-	-	-	-	-	-	-	-	RERDWDCNT	23352.7	85	85	-	-	-	-
HLA-DQA1*01:01/DQB1*05:02	1	12	26	15	NetMHCIIpan	LQNTVMKNCNYKRKR	85	85	-	-	-	-	-	-	-	-	-	-	-	-	NTVMKNCNY	23403.8	85	85	-	-	-	-
HLA-DQA1*01:01/DQB1*05:02	1	22	36	15	NetMHCIIpan	YKRKRRERDWDCNTK	85	85	-	-	-	-	-	-	-	-	-	-	-	-	RERDWDCNT	23706.3	85	85	-	-	-	-
HLA-DQA1*01:01/DQB1*05:02	1	25	39	15	NetMHCIIpan	KRRERDWDCNTKKDV	86	86	-	-	-	-	-	-	-	-	-	-	-	-	ERDWDCNTK	23995.8	86	86	-	-	-	-
HLA-DQA1*01:01/DQB1*05:02	6	24	38	15	NetMHCIIpan	LCVCSVEEAKKNTQE	86	86	-	-	-	-	-	-	-	-	-	-	-	-	LCVCSVEEA	24138.5	86	86	-	-	-	-
HLA-DRB1*12:02	6	2	16	15	NetMHCIIpan	LDEFNEVAFENEINK	86	86	-	-	-	-	-	-	-	-	-	-	-	-	VAFENEINK	14020	86	86	-	-	-	-
HLA-DRB1*12:02	2	11	25	15	NetMHCIIpan	TNLVNNTDTNFHRDI	86	86	-	-	-	-	-	-	-	-	-	-	-	-	LVNNTDTNF	14054.6	86	86	-	-	-	-
HLA-DQA1*01:01/DQB1*05:02	6	8	22	15	NetMHCIIpan	VAFENEINKRDGAYI	86	86	-	-	-	-	-	-	-	-	-	-	-	-	FENEINKRD	23804.7	86	86	-	-	-	-
HLA-DRB1*12:02	2	13	27	15	NetMHCIIpan	LVNNTDTNFHRDITF	87	87	-	-	-	-	-	-	-	-	-	-	-	-	NNTDTNFHR	14606.2	87	87	-	-	-	-
HLA-DRB1*12:02	2	12	26	15	NetMHCIIpan	NLVNNTDTNFHRDIT	87	87	-	-	-	-	-	-	-	-	-	-	-	-	NNTDTNFHR	14638.8	87	87	-	-	-	-
HLA-DRB1*12:02	5	10	24	15	NetMHCIIpan	PPCQNACKSYDQWIT	87	87	-	-	-	-	-	-	-	-	-	-	-	-	CKSYDQWIT	14510.4	87	87	-	-	-	-
HLA-DQA1*01:01/DQB1*05:02	1	13	27	15	NetMHCIIpan	QNTVMKNCNYKRKRR	87	87	-	-	-	-	-	-	-	-	-	-	-	-	VMKNCNYKR	24172	87	87	-	-	-	-
HLA-DQA1*01:01/DQB1*05:02	1	24	38	15	NetMHCIIpan	RKRRERDWDCNTKKD	87	87	-	-	-	-	-	-	-	-	-	-	-	-	RERDWDCNT	24273.1	87	87	-	-	-	-
HLA-DQA1*01:01/DQB1*05:02	1	14	28	15	NetMHCIIpan	NTVMKNCNYKRKRRE	88	88	-	-	-	-	-	-	-	-	-	-	-	-	VMKNCNYKR	24634	88	88	-	-	-	-
HLA-DQA1*01:01/DQB1*05:02	3	34	48	15	NetMHCIIpan	SIFGTDEKAQQRRKQ	88	88	-	-	-	-	-	-	-	-	-	-	-	-	IFGTDEKAQ	24812.2	88	88	-	-	-	-
HLA-DQA1*01:01/DQB1*05:02	5	40	54	15	NetMHCIIpan	VKNAEKVQTAGIVTP	88	88	-	-	-	-	-	-	-	-	-	-	-	-	VQTAGIVTP	24840.9	88	88	-	-	-	-
HLA-DQA1*01:01/DQB1*05:02	5	38	52	15	NetMHCIIpan	ISVKNAEKVQTAGIV	89	89	-	-	-	-	-	-	-	-	-	-	-	-	KNAEKVQTA	25314.9	89	89	-	-	-	-
HLA-DQA1*01:01/DQB1*05:02	1	15	29	15	NetMHCIIpan	TVMKNCNYKRKRRER	89	89	-	-	-	-	-	-	-	-	-	-	-	-	VMKNCNYKR	25171.5	89	89	-	-	-	-
HLA-DRB1*12:02	6	26	40	15	NetMHCIIpan	VCSVEEAKKNTQEVV	89	89	-	-	-	-	-	-	-	-	-	-	-	-	VEEAKKNTQ	15476.6	89	89	-	-	-	-
HLA-DQA1*01:01/DQB1*05:02	6	31	45	15	NetMHCIIpan	EAKKNTQEVVTNVDN	90	90	-	-	-	-	-	-	-	-	-	-	-	-	TQEVVTNVD	25806.1	90	90	-	-	-	-
HLA-DRB1*12:02	6	1	15	15	NetMHCIIpan	ELDEFNEVAFENEIN	90	90	-	-	-	-	-	-	-	-	-	-	-	-	FNEVAFENE	16033.1	90	90	-	-	-	-
HLA-DRB1*12:02	6	33	47	15	NetMHCIIpan	KKNTQEVVTNVDNAA	90	90	-	-	-	-	-	-	-	-	-	-	-	-	VVTNVDNAA	16265.4	90	90	-	-	-	-
HLA-DQA1*01:01/DQB1*05:02	1	26	40	15	NetMHCIIpan	RRERDWDCNTKKDVC	90	90	-	-	-	-	-	-	-	-	-	-	-	-	ERDWDCNTK	25761.7	90	90	-	-	-	-
HLA-DQA1*01:01/DQB1*05:02	5	39	53	15	NetMHCIIpan	SVKNAEKVQTAGIVT	91	91	-	-	-	-	-	-	-	-	-	-	-	-	KNAEKVQTA	26328.1	91	91	-	-	-	-
HLA-DRB1*12:02	5	6	20	15	NetMHCIIpan	VCKVPPCQNACKSYD	91	91	-	-	-	-	-	-	-	-	-	-	-	-	VPPCQNACK	16562.8	91	91	-	-	-	-
HLA-DRB1*12:02	5	9	23	15	NetMHCIIpan	VPPCQNACKSYDQWI	91	91	-	-	-	-	-	-	-	-	-	-	-	-	CQNACKSYD	16604.8	91	91	-	-	-	-
HLA-DRB1*12:02	1	22	36	15	NetMHCIIpan	YKRKRRERDWDCNTK	91	91	-	-	-	-	-	-	-	-	-	-	-	-	KRKRRERDW	16598.9	91	91	-	-	-	-
HLA-DQA1*01:01/DQB1*05:02	3	39	53	15	NetMHCIIpan	DEKAQQRRKQWWNES	92	92	-	-	-	-	-	-	-	-	-	-	-	-	RRKQWWNES	26930	92	92	-	-	-	-
HLA-DQA1*01:01/DQB1*05:02	1	21	35	15	NetMHCIIpan	NYKRKRRERDWDCNT	92	92	-	-	-	-	-	-	-	-	-	-	-	-	RERDWDCNT	26520	92	92	-	-	-	-
HLA-DQA1*01:01/DQB1*05:02	1	27	41	15	NetMHCIIpan	RERDWDCNTKKDVCI	92	92	-	-	-	-	-	-	-	-	-	-	-	-	ERDWDCNTK	26624	92	92	-	-	-	-
HLA-DQA1*01:01/DQB1*05:02	4	41	55	15	NetMHCIIpan	VSELPTEVQKLKEKC	92	92	-	-	-	-	-	-	-	-	-	-	-	-	ELPTEVQKL	26852.3	92	92	-	-	-	-
HLA-DRB1*12:02	6	32	46	15	NetMHCIIpan	AKKNTQEVVTNVDNA	93	93	-	-	-	-	-	-	-	-	-	-	-	-	QEVVTNVDN	18405.2	93	93	-	-	-	-
HLA-DQA1*01:01/DQB1*05:02	6	30	44	15	NetMHCIIpan	EEAKKNTQEVVTNVD	93	93	-	-	-	-	-	-	-	-	-	-	-	-	TQEVVTNVD	27042.7	93	93	-	-	-	-
HLA-DRB1*12:02	5	8	22	15	NetMHCIIpan	KVPPCQNACKSYDQW	93	93	-	-	-	-	-	-	-	-	-	-	-	-	CQNACKSYD	18289.8	93	93	-	-	-	-
HLA-DQA1*01:01/DQB1*05:02	1	16	30	15	NetMHCIIpan	VMKNCNYKRKRRERD	93	93	-	-	-	-	-	-	-	-	-	-	-	-	CNYKRKRRE	27461.4	93	93	-	-	-	-
HLA-DRB1*12:02	5	7	21	15	NetMHCIIpan	CKVPPCQNACKSYDQ	94	94	-	-	-	-	-	-	-	-	-	-	-	-	VPPCQNACK	18842.2	94	94	-	-	-	-
HLA-DRB1*12:02	6	27	41	15	NetMHCIIpan	CSVEEAKKNTQEVVT	94	94	-	-	-	-	-	-	-	-	-	-	-	-	VEEAKKNTQ	18635.2	94	94	-	-	-	-
HLA-DRB1*12:02	6	31	45	15	NetMHCIIpan	EAKKNTQEVVTNVDN	94	94	-	-	-	-	-	-	-	-	-	-	-	-	AKKNTQEVV	19455.9	94	94	-	-	-	-
HLA-DRB1*12:02	6	29	43	15	NetMHCIIpan	VEEAKKNTQEVVTNV	94	94	-	-	-	-	-	-	-	-	-	-	-	-	AKKNTQEVV	19298.8	94	94	-	-	-	-
HLA-DQA1*01:01/DQB1*05:02	5	1	15	15	NetMHCIIpan	YTDKKVCKVPPCQNA	94	94	-	-	-	-	-	-	-	-	-	-	-	-	KKVCKVPPC	28383.7	94	94	-	-	-	-
HLA-DRB1*12:02	6	30	44	15	NetMHCIIpan	EEAKKNTQEVVTNVD	95	95	-	-	-	-	-	-	-	-	-	-	-	-	AKKNTQEVV	20100.2	95	95	-	-	-	-
HLA-DQA1*01:01/DQB1*05:02	1	28	42	15	NetMHCIIpan	ERDWDCNTKKDVCIP	95	95	-	-	-	-	-	-	-	-	-	-	-	-	CNTKKDVCI	28686.2	95	95	-	-	-	-
HLA-DRB1*12:02	1	28	42	15	NetMHCIIpan	ERDWDCNTKKDVCIP	95	95	-	-	-	-	-	-	-	-	-	-	-	-	WDCNTKKDV	20341.7	95	95	-	-	-	-
HLA-DQA1*01:01/DQB1*05:02	3	35	49	15	NetMHCIIpan	IFGTDEKAQQRRKQW	95	95	-	-	-	-	-	-	-	-	-	-	-	-	FGTDEKAQQ	29011.5	95	95	-	-	-	-
HLA-DRB1*12:02	1	23	37	15	NetMHCIIpan	KRKRRERDWDCNTKK	95	95	-	-	-	-	-	-	-	-	-	-	-	-	KRRERDWDC	20239.6	95	95	-	-	-	-
HLA-DQA1*01:01/DQB1*05:02	1	17	31	15	NetMHCIIpan	MKNCNYKRKRRERDW	95	95	-	-	-	-	-	-	-	-	-	-	-	-	CNYKRKRRE	28985.1	95	95	-	-	-	-
HLA-DRB1*12:02	1	27	41	15	NetMHCIIpan	RERDWDCNTKKDVCI	95	95	-	-	-	-	-	-	-	-	-	-	-	-	WDCNTKKDV	19959.1	95	95	-	-	-	-
HLA-DQA1*01:01/DQB1*05:02	4	42	56	15	NetMHCIIpan	SELPTEVQKLKEKCD	95	95	-	-	-	-	-	-	-	-	-	-	-	-	ELPTEVQKL	29316.9	95	95	-	-	-	-
HLA-DRB1*12:02	6	28	42	15	NetMHCIIpan	SVEEAKKNTQEVVTN	95	95	-	-	-	-	-	-	-	-	-	-	-	-	VEEAKKNTQ	19491.7	95	95	-	-	-	-
HLA-DQA1*01:01/DQB1*05:02	6	29	43	15	NetMHCIIpan	VEEAKKNTQEVVTNV	95	95	-	-	-	-	-	-	-	-	-	-	-	-	NTQEVVTNV	28657.7	95	95	-	-	-	-
HLA-DQA1*01:01/DQB1*05:02	1	20	34	15	NetMHCIIpan	CNYKRKRRERDWDCN	96	96	-	-	-	-	-	-	-	-	-	-	-	-	KRRERDWDC	29604.1	96	96	-	-	-	-
HLA-DQA1*01:01/DQB1*05:02	5	3	17	15	NetMHCIIpan	DKKVCKVPPCQNACK	96	96	-	-	-	-	-	-	-	-	-	-	-	-	VCKVPPCQN	29782.7	96	96	-	-	-	-
HLA-DQA1*01:01/DQB1*05:02	5	4	18	15	NetMHCIIpan	KKVCKVPPCQNACKS	96	96	-	-	-	-	-	-	-	-	-	-	-	-	VCKVPPCQN	29959.5	96	96	-	-	-	-
HLA-DRB1*12:02	1	25	39	15	NetMHCIIpan	KRRERDWDCNTKKDV	96	96	-	-	-	-	-	-	-	-	-	-	-	-	WDCNTKKDV	21169.1	96	96	-	-	-	-
HLA-DQA1*01:01/DQB1*05:02	5	8	22	15	NetMHCIIpan	KVPPCQNACKSYDQW	96	96	-	-	-	-	-	-	-	-	-	-	-	-	QNACKSYDQ	29361.7	96	96	-	-	-	-
HLA-DQA1*01:01/DQB1*05:02	1	19	33	15	NetMHCIIpan	NCNYKRKRRERDWDC	96	96	-	-	-	-	-	-	-	-	-	-	-	-	KRRERDWDC	30128.6	96	96	-	-	-	-
HLA-DQA1*01:01/DQB1*05:02	1	29	43	15	NetMHCIIpan	RDWDCNTKKDVCIPD	96	96	-	-	-	-	-	-	-	-	-	-	-	-	CNTKKDVCI	30012.1	96	96	-	-	-	-
HLA-DRB1*12:02	1	29	43	15	NetMHCIIpan	RDWDCNTKKDVCIPD	96	96	-	-	-	-	-	-	-	-	-	-	-	-	WDCNTKKDV	20575	96	96	-	-	-	-
HLA-DQA1*01:01/DQB1*05:02	5	2	16	15	NetMHCIIpan	TDKKVCKVPPCQNAC	96	96	-	-	-	-	-	-	-	-	-	-	-	-	VCKVPPCQN	29453.6	96	96	-	-	-	-
HLA-DQA1*01:01/DQB1*05:02	4	43	57	15	NetMHCIIpan	ELPTEVQKLKEKCDG	97	97	-	-	-	-	-	-	-	-	-	-	-	-	ELPTEVQKL	30500.5	97	97	-	-	-	-
HLA-DQA1*01:01/DQB1*05:02	1	18	32	15	NetMHCIIpan	KNCNYKRKRRERDWD	97	97	-	-	-	-	-	-	-	-	-	-	-	-	CNYKRKRRE	30270	97	97	-	-	-	-
HLA-DRB1*12:02	1	26	40	15	NetMHCIIpan	RRERDWDCNTKKDVC	97	97	-	-	-	-	-	-	-	-	-	-	-	-	WDCNTKKDV	21448.8	97	97	-	-	-	-
HLA-DQA1*01:01/DQB1*05:02	6	28	42	15	NetMHCIIpan	SVEEAKKNTQEVVTN	97	97	-	-	-	-	-	-	-	-	-	-	-	-	AKKNTQEVV	30979.1	97	97	-	-	-	-
HLA-DQA1*01:01/DQB1*05:02	4	46	60	15	NetMHCIIpan	TEVQKLKEKCDGKIN	97	97	-	-	-	-	-	-	-	-	-	-	-	-	VQKLKEKCD	31237.3	97	97	-	-	-	-
HLA-DQA1*01:01/DQB1*05:02	6	26	40	15	NetMHCIIpan	VCSVEEAKKNTQEVV	97	97	-	-	-	-	-	-	-	-	-	-	-	-	AKKNTQEVV	31088.2	97	97	-	-	-	-
HLA-DQA1*01:01/DQB1*05:02	5	7	21	15	NetMHCIIpan	CKVPPCQNACKSYDQ	98	98	-	-	-	-	-	-	-	-	-	-	-	-	CQNACKSYD	32091	98	98	-	-	-	-
HLA-DQA1*01:01/DQB1*05:02	6	27	41	15	NetMHCIIpan	CSVEEAKKNTQEVVT	98	98	-	-	-	-	-	-	-	-	-	-	-	-	AKKNTQEVV	31371.4	98	98	-	-	-	-
HLA-DQA1*01:01/DQB1*05:02	6	25	39	15	NetMHCIIpan	CVCSVEEAKKNTQEV	98	98	-	-	-	-	-	-	-	-	-	-	-	-	VCSVEEAKK	31336.1	98	98	-	-	-	-
HLA-DQA1*01:01/DQB1*05:02	3	36	50	15	NetMHCIIpan	FGTDEKAQQRRKQWW	98	98	-	-	-	-	-	-	-	-	-	-	-	-	FGTDEKAQQ	32618.5	98	98	-	-	-	-
HLA-DQA1*01:01/DQB1*05:02	5	5	19	15	NetMHCIIpan	KVCKVPPCQNACKSY	98	98	-	-	-	-	-	-	-	-	-	-	-	-	VCKVPPCQN	31847.5	98	98	-	-	-	-
HLA-DQA1*01:01/DQB1*05:02	4	45	59	15	NetMHCIIpan	PTEVQKLKEKCDGKI	98	98	-	-	-	-	-	-	-	-	-	-	-	-	VQKLKEKCD	31896.8	98	98	-	-	-	-
HLA-DRB1*12:02	1	24	38	15	NetMHCIIpan	RKRRERDWDCNTKKD	98	98	-	-	-	-	-	-	-	-	-	-	-	-	KRRERDWDC	22899.3	98	98	-	-	-	-
HLA-DQA1*01:01/DQB1*05:02	5	6	20	15	NetMHCIIpan	VCKVPPCQNACKSYD	98	98	-	-	-	-	-	-	-	-	-	-	-	-	CQNACKSYD	32522.7	98	98	-	-	-	-
HLA-DQA1*01:01/DQB1*05:02	4	44	58	15	NetMHCIIpan	LPTEVQKLKEKCDGK	99	99	-	-	-	-	-	-	-	-	-	-	-	-	VQKLKEKCD	33163.7	99	99	-	-	-	-
HLA-DQA1*01:01/DQB1*05:02	3	38	52	15	NetMHCIIpan	TDEKAQQRRKQWWNE	99	99	-	-	-	-	-	-	-	-	-	-	-	-	QRRKQWWNE	33592.4	99	99	-	-	-	-
HLA-DQA1*01:01/DQB1*05:02	3	37	51	15	NetMHCIIpan	GTDEKAQQRRKQWWN	100	100	-	-	-	-	-	-	-	-	-	-	-	-	AQQRRKQWW	35110	100	100	-	-	-	-
